# Supplementary material for: Mechanistic models project bird invasions with accuracy
Source: Nat Commun. 2023 May 2;14:2520. doi: 10.1038/s41467-023-38329-4 (PMC10154326; doi:10.1038/s41467-023-38329-4)
Supplement: Supplementary file 3 — Supplementary Data 1 [file 41467_2023_38329_MOESM3_ESM.xlsx]

## Sheet: readme
tab 'background europe'		test of niche similarity and niche equivalency betweeen native and invasive niches
		niche dynamic metric (overlap, stability, unfilling, expansion) measured at the 75th percentile of the available environmental conditions in each range
		invasive background defined as the whole of Europe
tab 'background dispersal'		test of niche similarity and niche equivalency betweeen native and invasive niches
		niche dynamic metric (overlap, stability, unfilling, expansion) measured at the 75th percentile of the available environmental conditions in each range
		invasive background defined based on invasion history (residence time) and invasion speeds

## Sheet: background europe
species	niche similarity (p-value)	niche equivalency (p-value)	niche overlap (Schoener's D)	niche stability (Schoener's D)	niche expansion (Schoener's D)	niche unfilling (Schoener's D)
acrcri	0.01	0.752	0.282	0.915	0.085	0.62
acrtri	0.376	1	0.006	0.153	0.847	0.298
agafis	1	1	0	0	1	1
agaper	1	1	0	0	1	1
agaros	1	1	0	0	1	1
amaama	0.188	1	0.001	0.106	0.894	0.272
araacu	0.079	0.307	0.014	0.139	0.861	0
chrpic	0.376	1	0.001	0.238	0.762	0.999
estast	0.01	0.01	0.464	1	0	0.009
estmel	1	1	0	0	1	1
esttro	1	1	0	0	1	1
eupafe	0.01	0.01	0.653	0.988	0.012	0.003
myimon	0.01	0.01	0.205	0.811	0.189	0.034
nannen	1	1	0	0	1	1
plomel	0.089	0.98	0	0.001	0.999	0.711
poicep	1	1	0	0	1	1
psieup	0.505	1	0.001	0.452	0.548	0.904
psikra	0.406	0.802	0.003	0.493	0.507	0.001
syrrev	0.426	1	0.002	0.183	0.817	0.997
vidmac	0.01	0.01	0.47	0.996	0.004	0.215

## Sheet: background dispersal
species	niche similarity (p-value)	niche equivalency (p-value)	niche overlap (Schoener's D)	niche stability (Schoener's D)	niche expansion (Schoener's D)	niche unfilling (Schoener's D)
acrcri	0.129	1	0.052	0.176	0.824	0.868
acrtri	0.485	1	0.012	0.22	0.78	0.213
agafis	1	1	0	0	1	1
agaper	1	1	0	0	1	1
agaros	1	1	0	0	1	1
amaama	0.446	1	0.004	0.182	0.818	0.485
araacu	0.297	0.723	0.014	0.109	0.891	0.338
chrpic	1	1	0	0	1	1
estast	0.01	0.01	0.478	1	0	0.037
estmel	1	1	0	0	1	1
esttro	1	1	0	0	1	1
eupafe	0.01	1	0.236	0.998	0.002	0.384
myimon	0.01	0.01	0.244	0.817	0.183	0.001
nannen	1	1	0	0	1	1
plomel	0.515	1	0	0.013	0.987	0.951
poicep	1	1	0	0	1	1
psieup	0.535	1	0.001	0.365	0.635	0.876
psikra	0.455	0.871	0.004	0.493	0.507	0.022
syrrev	0.218	1	0	0.155	0.845	0.572
vidmac	0.02	1	0.251	1	0	0.605
