# Supplementary material for: Mechanistic models project bird invasions with accuracy
Source: Nat Commun. 2023 May 2;14:2520. doi: 10.1038/s41467-023-38329-4 (PMC10154326; doi:10.1038/s41467-023-38329-4)
Supplement: Supplementary file 4 — Supplementary Data 2 [file 41467_2023_38329_MOESM4_ESM.xlsx]

## Sheet: readme
tabs 'SDM (climate+biotic+habitat)' and 'SDM (climate only)' show model evaluation statistics for correlative SDM forecasts of invasion risk
	AUC ratio		ranges between 0 and 2, values close to 2 indicate the SDM accurately predicts the distribution of the species and values around one indicates that a random performance
	omis		invasive range omission rate, i.e. the percentage of invasive range occurrences not correctly predicted by the model (=1-sensitivity)
	sens		sensitivity, the percentate of invasive range occurrences correctly predicted by the model
	spec		specificity, the percentage of the selected invasive range pseudo-absences that currently are free from invasive occurrences
	threshold		omission rate set at 5% vs 2.5%
	background		whether the whole of Europe or only the parts of Europe accessible to the species via dispersal since its introduction are considered as background
	mop		if yes, the background was restricted to those parts of Europe that have a climate similar to that of the species' native range, as determined by a MOP analysis
tab 'NM evaluation' holds the NicheMapper ecophysiological model evaluation statistics
	sens		sensitivity, the percentate of invasive range occurrences correctly predicted by the model
	spec		specificity, the percentage of the selected invasive range pseudo-absences that currently are free from invasive occurrences
	background		whether the whole of Europe or only the parts of Europe accessible to the species via dispersal since its introduction are considered as background
	mop		if yes, the background was restricted to those parts of Europe that have a climate similar to that of the species' native range, as determined by a MOP analysis

## Sheet: SDM (climate+biotic+habitat)
species	AUCratio_glm	AUCratio_bart	AUCratio_fne	sens_glm	sens_bart	sens_fne	spec_glm	spec_bart	spec_fne	extrapol	threshold	mop	background
acrcri	1.01556	1.31097	1.70117	1	1	1	0.0092	0.0566	0.2102	clamping	5	no	whole_europe
acrtri	1.87951	1.78581	1.4961	0.666667	0.333333	0.777778	0.8454	0.8608	0.4982	clamping	5	no	whole_europe
agafis	1.09875	1.38495	1.73017	1	1	1	0	0.0034	0.5014	clamping	5	no	whole_europe
agaper	NA	NA	NA	1	1	1	0.0032	0.0018	0.2354	clamping	5	no	whole_europe
agaros	NA	NA	NA	1	1	1	0.091	0.605	0.1538	clamping	5	no	whole_europe
amaama	1.8169	1.50843	1.18685	0.275	0.2	0.3	0.8702	0.6012	0.7168	clamping	5	no	whole_europe
araacu	1.16079	1.57778	1.16505	1	0.818182	0.818182	0.062	0.7652	0.2666	clamping	5	no	whole_europe
chrpic	1.06764	1.20447	1.05622	0.814815	0.962963	0.62963	0.1654	0.244	0.2464	clamping	5	no	whole_europe
estast	0.989764	0.992371	1.17447	1	1	1	0	0	0.012	clamping	5	no	whole_europe
estmel	1.07706	1.02111	1.28206	0.142857	0.285714	0.214286	0.865	0.6428	0.5326	clamping	5	no	whole_europe
esttro	1.72858	1.00259	1.09047	0.347826	0.521739	0.956522	0.0898	0.0926	0.1134	clamping	5	no	whole_europe
eupafe	1.00508	1.03857	1.15903	1	1	1	0.0002	0	0.0052	clamping	5	no	whole_europe
myimon	1.00422	1.20561	1.22089	1	0.806818	1	0.0042	0.686	0.1802	clamping	5	no	whole_europe
nannen	1.29681	1.37462	1.98164	0.833333	0.666667	0.916667	0.504	0.801	0.0538	clamping	5	no	whole_europe
plomel	1.31084	1.01371	1.68321	0.821429	0.5	0.678571	0.6238	0.329	0.4638	clamping	5	no	whole_europe
poicep	1.2145	1.16423	NA	0.294118	0.941176	0.882353	0.8212	0.0824	0.0394	clamping	5	no	whole_europe
psieup	1.46549	1.49413	1.57256	0.0909091	0.0909091	0.0909091	0.8694	0.857	0.8692	clamping	5	no	whole_europe
psikra	1.28229	1.09599	0.999492	0.362832	0.353982	0.699115	0.8618	0.8112	0.2756	clamping	5	no	whole_europe
syrrev	1.08017	1.08905	1.12219	0.806452	0.725806	0.935484	0.2268	0.419	0.1366	clamping	5	no	whole_europe
vidmac	1.0509	1.28845	1.7832	1	1	0.625	0	0	0.5518	clamping	5	no	whole_europe
acrcri	NA	NA	NA	1	1	1	0.00288761	0.0464238	0.222568	clamping	5	yes_mop	whole_europe
acrtri	1.86999	1.77162	1.64669	0.625	0.375	0.875	0.855111	0.868	0.522444	clamping	5	yes_mop	whole_europe
agafis	1.09912	1.39268	1.72871	1	1	1	0	0.00155521	0.551877	clamping	5	yes_mop	whole_europe
agaper	NA	NA	NA	1	1	1	0.00333185	0	0.260551	clamping	5	yes_mop	whole_europe
agaros	NA	NA	NA	1	1	1	0.0537778	0.621333	0.108889	clamping	5	yes_mop	whole_europe
amaama	1.80887	1.50907	1.18639	0.26087	0.130435	0.217391	0.880789	0.598936	0.727232	clamping	5	yes_mop	whole_europe
araacu	1.20584	1.58196	1.24179	1	0.714286	0.857143	0.0668443	0.798579	0.28048	clamping	5	yes_mop	whole_europe
chrpic	1.06567	1.20648	1.0547	0.814815	0.962963	0.62963	0.148543	0.233711	0.255726	clamping	5	yes_mop	whole_europe
estast	1.0063	1.00914	1.28928	1	1	1	0	0	0.012544	clamping	5	yes_mop	whole_europe
estmel	1.22477	1.14563	1.28196	0	0	0	0.886031	0.662528	0.529933	clamping	5	yes_mop	whole_europe
esttro	1.71992	1.0242	1.38886	0.571429	0.428571	0.857143	0.0443066	0.0622508	0.117191	clamping	5	yes_mop	whole_europe
eupafe	1.02008	1.08751	1.38265	1	1	1	0.000221288	0	0.00575349	clamping	5	yes_mop	whole_europe
myimon	1.00208	1.20355	1.22997	1	0.724138	1	0.00464499	0.726388	0.195753	clamping	5	yes_mop	whole_europe
nannen	1.57005	1.43712	NA	1	0.25	1	0.533836	0.836477	0.0210783	clamping	5	yes_mop	whole_europe
plomel	1.6798	1.27254	1.71662	0.833333	0.833333	0.5	0.645054	0.29896	0.476212	clamping	5	yes_mop	whole_europe
poicep	1.41485	1.66374	NA	0	1	1	0.837988	0.0828901	0.0157358	clamping	5	yes_mop	whole_europe
psieup	1.47055	1.49805	1.57721	0	0	0	0.873778	0.860444	0.873778	clamping	5	yes_mop	whole_europe
psikra	1.23409	1.06462	1.0023	0.354167	0.354167	0.697917	0.863071	0.811141	0.28229	clamping	5	yes_mop	whole_europe
syrrev	1.08171	1.0882	1.12246	0.806452	0.725806	0.935484	0.213841	0.405429	0.138629	clamping	5	yes_mop	whole_europe
vidmac	1.15982	1.54846	1.76902	1	1	0.5	0	0	0.586276	clamping	5	yes_mop	whole_europe
acrcri	1.01556	1.31097	1.70117	1	1	1	0	0.0555556	0.0555556	clamping	5	no	dispersal
acrtri	1.88059	1.79826	1.52109	0.666667	0.333333	0.777778	0.745455	0.9	0.318182	clamping	5	no	dispersal
agafis	1.10069	1.38399	1.73229	1	1	1	0	0	0.397849	clamping	5	no	dispersal
agaper	NA	NA	NA	1	1	1	0	0	0.0117647	clamping	5	no	dispersal
agaros	NA	NA	NA	1	1	1	0.0217391	0.434783	0.184783	clamping	5	no	dispersal
amaama	1.81498	1.52686	1.18594	0.275	0.2	0.3	0.87193	0.812281	0.731579	clamping	5	no	dispersal
araacu	1.15437	1.56937	1.16872	1	0.818182	0.818182	0.00900901	0.324324	0.153153	clamping	5	no	dispersal
chrpic	1.06713	1.20404	1.05567	0.814815	0.962963	0.62963	0.227603	0.116223	0.317191	clamping	5	no	dispersal
estast	0.989836	0.992299	1.17013	1	1	1	0	0	0.013986	clamping	5	no	dispersal
estmel	1.08074	1.01981	1.282	0.142857	0.285714	0.214286	0.909091	0.654545	0.806061	clamping	5	no	dispersal
esttro	1.72171	1.00274	1.09495	0.347826	0.521739	0.956522	0.585366	0.49187	0.0569106	clamping	5	no	dispersal
eupafe	1.0051	1.0372	1.16	1	1	1	0	0	0	clamping	5	no	dispersal
myimon	1.00435	1.21225	1.22318	1	0.806818	1	0.00363306	0.488647	0.044505	clamping	5	no	dispersal
nannen	1.30474	1.36666	NA	0.833333	0.666667	0.916667	0.421053	0.684211	0.0947368	clamping	5	no	dispersal
plomel	1.31564	1.01401	1.68582	0.821429	0.5	0.678571	0.393064	0.543353	0.364162	clamping	5	no	dispersal
poicep	1.21134	1.16741	NA	0.294118	0.941176	0.882353	0.830769	0.0564103	0.174359	clamping	5	no	dispersal
psieup	1.47072	1.50213	1.57652	0.0909091	0.0909091	0.0909091	0.875	0.857143	0.888393	clamping	5	no	dispersal
psikra	1.28119	1.094	1.00003	0.362832	0.353982	0.699115	0.85213	0.833584	0.25213	clamping	5	no	dispersal
syrrev	1.08002	1.08905	1.12222	0.806452	0.725806	0.935484	0.214286	0.227166	0.0433255	clamping	5	no	dispersal
vidmac	1.05305	1.28146	1.78444	1	1	0.625	0	0	0.329787	clamping	5	no	dispersal
acrcri	NA	NA	NA	1	1	1	0	0.0769231	0.0769231	clamping	5	yes_mop	dispersal
acrtri	1.87522	1.77415	1.62545	0.625	0.375	0.875	0.744444	0.9	0.366667	clamping	5	yes_mop	dispersal
agafis	1.0974	1.39075	1.73268	1	1	1	0	0	0.41573	clamping	5	yes_mop	dispersal
agaper	NA	NA	NA	1	1	1	0	0	0.0126582	clamping	5	yes_mop	dispersal
agaros	NA	NA	NA	1	1	1	0	0.435294	0.164706	clamping	5	yes_mop	dispersal
amaama	1.81119	1.49592	1.18232	0.26087	0.130435	0.217391	0.886747	0.804819	0.742169	clamping	5	yes_mop	dispersal
araacu	1.20389	1.58002	1.23943	1	0.714286	0.857143	0.0133333	0.4	0.186667	clamping	5	yes_mop	dispersal
chrpic	1.06679	1.20505	1.05556	0.814815	0.962963	0.62963	0.230958	0.115479	0.321867	clamping	5	yes_mop	dispersal
estast	1.00644	1.00892	1.28365	1	1	1	0	0	0.0150602	clamping	5	yes_mop	dispersal
estmel	1.22262	1.14987	1.28118	0	0	0	0.951613	0.790323	0.741935	clamping	5	yes_mop	dispersal
esttro	1.71111	1.0241	1.37917	0.571429	0.428571	0.857143	0.287234	0.351064	0.0212766	clamping	5	yes_mop	dispersal
eupafe	1.02161	1.09526	1.38844	1	1	1	0	0	0	clamping	5	yes_mop	dispersal
myimon	1.00184	1.21064	1.23	1	0.724138	1	0.00449438	0.573034	0.052809	clamping	5	yes_mop	dispersal
nannen	1.57528	1.42864	NA	1	0.25	1	0.479452	0.808219	0.0273973	clamping	5	yes_mop	dispersal
plomel	1.68149	1.28467	1.72123	0.833333	0.833333	0.5	0.507042	0.478873	0.549296	clamping	5	yes_mop	dispersal
poicep	1.41903	1.66882	NA	0	1	1	0.857143	0.0285714	0.0428571	clamping	5	yes_mop	dispersal
psieup	1.47016	1.4969	1.57372	0	0	0	0.876777	0.85782	0.890995	clamping	5	yes_mop	dispersal
psikra	1.23718	1.06597	1.00265	0.354167	0.354167	0.697917	0.855374	0.839055	0.266179	clamping	5	yes_mop	dispersal
syrrev	1.07913	1.08835	1.12297	0.806452	0.725806	0.935484	0.213349	0.220501	0.0429082	clamping	5	yes_mop	dispersal
vidmac	1.1628	1.54573	1.76841	1	1	0.5	0	0	0.421053	clamping	5	yes_mop	dispersal
acrcri	1.01556	1.31097	1.70117	1	1	1	0.0052	0.0262	0.1436	clamping	2.5	no	whole_europe
acrtri	1.88287	1.79058	1.5128	0.888889	0.888889	1	0.7844	0.798	0.0192	clamping	2.5	no	whole_europe
agafis	1.0992	1.38544	1.73189	1	1	1	0	0.003	0.4844	clamping	2.5	no	whole_europe
agaper	NA	NA	NA	1	1	1	0.0024	0.0016	0.2354	clamping	2.5	no	whole_europe
agaros	NA	NA	NA	1	1	1	0.0882	0.5708	0.1416	clamping	2.5	no	whole_europe
amaama	1.81452	1.5185	1.1856	0.35	0.2	0.35	0.8666	0.601	0.6488	clamping	2.5	no	whole_europe
araacu	1.15191	1.59275	1.16323	1	0.909091	0.909091	0.0404	0.7386	0.1108	clamping	2.5	no	whole_europe
chrpic	1.06706	1.20275	1.05531	0.888889	1	0.703704	0.147	0.1906	0.1932	clamping	2.5	no	whole_europe
estast	1.00061	1.0031	1.13218	1	1	1	0	0	0.0088	clamping	2.5	no	whole_europe
estmel	1.06373	1.02105	1.28009	0.214286	0.357143	0.214286	0.8622	0.5556	0.5282	clamping	2.5	no	whole_europe
esttro	1.72291	1.00285	1.09166	0.391304	0.782609	0.956522	0.088	0.0314	0.1006	clamping	2.5	no	whole_europe
eupafe	1.00512	1.03978	1.15583	1	1	1	0	0	0.0004	clamping	2.5	no	whole_europe
myimon	1.00713	1.13953	1.19987	1	0.829545	1	0.0026	0.657	0.1562	clamping	2.5	no	whole_europe
nannen	1.28913	1.37838	1.98164	0.916667	0.75	0.916667	0.3874	0.731	0.0526	clamping	2.5	no	whole_europe
plomel	1.3105	1.01391	1.68452	0.857143	0.5	0.857143	0.5924	0.2658	0.3902	clamping	2.5	no	whole_europe
poicep	1.21229	1.17508	NA	0.411765	1	0.882353	0.703	0.0456	0.0304	clamping	2.5	no	whole_europe
psieup	1.46781	1.4953	1.57434	0.181818	0.181818	0.727273	0.8054	0.8172	0.6558	clamping	2.5	no	whole_europe
psikra	1.23771	1.06273	1.00473	0.513274	0.433628	0.778761	0.8186	0.7968	0.152	clamping	2.5	no	whole_europe
syrrev	1.06902	1.07184	1.10983	0.854839	0.854839	0.935484	0.201	0.2404	0.1358	clamping	2.5	no	whole_europe
vidmac	1.05125	1.2716	1.78534	1	1	1	0	0	0.38	clamping	2.5	no	whole_europe
acrcri	NA	NA	NA	1	1	1	0.00177699	0.0206575	0.15482	clamping	2.5	yes_mop	whole_europe
acrtri	1.87262	1.77722	1.65941	0.875	0.875	1	0.806889	0.807556	0.02	clamping	2.5	yes_mop	whole_europe
agafis	1.10107	1.38447	1.73056	1	1	1	0	0.00111086	0.533881	clamping	2.5	yes_mop	whole_europe
agaper	NA	NA	NA	1	1	1	0.00244336	0	0.260551	clamping	2.5	yes_mop	whole_europe
agaros	NA	NA	NA	1	1	1	0.0533333	0.584667	0.104889	clamping	2.5	yes_mop	whole_europe
amaama	1.80945	1.48059	1.18444	0.304348	0.130435	0.26087	0.877908	0.598715	0.658099	clamping	2.5	yes_mop	whole_europe
araacu	1.19497	1.59323	1.23905	1	0.857143	0.857143	0.0441928	0.773928	0.117255	clamping	2.5	yes_mop	whole_europe
chrpic	1.06608	1.20138	1.05556	0.888889	1	0.703704	0.131199	0.185012	0.201912	clamping	2.5	yes_mop	whole_europe
estast	1.00628	1.00887	1.29298	1	1	1	0	0	0.00902289	clamping	2.5	yes_mop	whole_europe
estmel	1.22399	1.16716	1.27827	0	0.333333	0	0.88337	0.566962	0.526829	clamping	2.5	yes_mop	whole_europe
esttro	1.71654	1.02386	1.36359	0.571429	0.857143	0.857143	0.0443066	0.0155073	0.104785	clamping	2.5	yes_mop	whole_europe
eupafe	1.02079	1.08792	1.35793	1	1	1	0	0	0.000442576	clamping	2.5	yes_mop	whole_europe
myimon	1.00748	1.13636	1.20065	1	0.758621	1	0.00287547	0.696749	0.170095	clamping	2.5	yes_mop	whole_europe
nannen	1.57797	1.42937	NA	1	0.5	1	0.410916	0.769248	0.0201908	clamping	2.5	yes_mop	whole_europe
plomel	1.68278	1.29221	1.72457	1	0.833333	0.666667	0.614295	0.231025	0.413145	clamping	2.5	yes_mop	whole_europe
poicep	1.4139	1.67229	NA	0	1	1	0.723404	0.0472074	0.0141844	clamping	2.5	yes_mop	whole_europe
psieup	1.47296	1.49542	1.57161	0.1	0.1	0.7	0.817778	0.822	0.664	clamping	2.5	yes_mop	whole_europe
psikra	1.17182	1.02978	1.00955	0.489583	0.4375	0.760417	0.824678	0.799601	0.154239	clamping	2.5	yes_mop	whole_europe
syrrev	1.06839	1.07211	1.10933	0.854839	0.854839	0.935484	0.187583	0.230975	0.138184	clamping	2.5	yes_mop	whole_europe
vidmac	1.15205	1.5463	1.76961	1	1	1	0	0	0.412392	clamping	2.5	yes_mop	whole_europe
acrcri	1.01556	1.31097	1.70117	1	1	1	0	0	0.0277778	clamping	2.5	no	dispersal
acrtri	1.88124	1.79544	1.50887	0.888889	0.888889	1	0.590909	0.672727	0.00909091	clamping	2.5	no	dispersal
agafis	1.09927	1.3724	1.73282	1	1	1	0	0	0.376344	clamping	2.5	no	dispersal
agaper	NA	NA	NA	1	1	1	0	0	0.0117647	clamping	2.5	no	dispersal
agaros	NA	NA	NA	1	1	1	0.0217391	0.402174	0.173913	clamping	2.5	no	dispersal
amaama	1.81316	1.50162	1.18736	0.35	0.2	0.35	0.845614	0.812281	0.638596	clamping	2.5	no	dispersal
araacu	1.15604	1.58015	1.16126	1	0.909091	0.909091	0.00900901	0.261261	0.0990991	clamping	2.5	no	dispersal
chrpic	1.0675	1.20362	1.05811	0.888889	1	0.703704	0.215496	0.0774818	0.217918	clamping	2.5	no	dispersal
estast	1.00067	1.00302	1.13467	1	1	1	0	0	0.0122378	clamping	2.5	no	dispersal
estmel	1.07142	1.02275	1.27845	0.214286	0.357143	0.214286	0.89697	0.606061	0.793939	clamping	2.5	no	dispersal
esttro	1.72853	1.00288	1.09216	0.391304	0.782609	0.956522	0.552846	0.239837	0.0447154	clamping	2.5	no	dispersal
eupafe	1.00503	1.03847	1.15922	1	1	1	0	0	0	clamping	2.5	no	dispersal
myimon	1.00709	1.13512	1.19809	1	0.829545	1	0.00181653	0.433243	0.0372389	clamping	2.5	no	dispersal
nannen	1.28725	1.3771	NA	0.916667	0.75	0.916667	0.273684	0.578947	0.0947368	clamping	2.5	no	dispersal
plomel	1.3061	1.01396	1.68635	0.857143	0.5	0.857143	0.381503	0.49711	0.202312	clamping	2.5	no	dispersal
poicep	1.21304	1.16538	NA	0.411765	1	0.882353	0.692308	0.0153846	0.153846	clamping	2.5	no	dispersal
psieup	1.46732	1.49777	1.57521	0.181818	0.181818	0.727273	0.78125	0.803571	0.441964	clamping	2.5	no	dispersal
psikra	1.23646	1.06252	1.00414	0.513274	0.433628	0.778761	0.776942	0.804511	0.145865	clamping	2.5	no	dispersal
syrrev	1.06739	1.07203	1.1099	0.854839	0.854839	0.935484	0.185012	0.119438	0.0433255	clamping	2.5	no	dispersal
vidmac	1.05329	1.27781	1.78373	1	1	1	0	0	0.202128	clamping	2.5	no	dispersal
acrcri	NA	NA	NA	1	1	1	0	0	0.0384615	clamping	2.5	yes_mop	dispersal
acrtri	1.87531	1.77601	1.63509	0.875	0.875	1	0.633333	0.666667	0.0111111	clamping	2.5	yes_mop	dispersal
agafis	1.09658	1.40379	1.73116	1	1	1	0	0	0.393258	clamping	2.5	yes_mop	dispersal
agaper	NA	NA	NA	1	1	1	0	0	0.0126582	clamping	2.5	yes_mop	dispersal
agaros	NA	NA	NA	1	1	1	0	0.4	0.164706	clamping	2.5	yes_mop	dispersal
amaama	1.8102	1.50542	1.18816	0.304348	0.130435	0.26087	0.862651	0.804819	0.645783	clamping	2.5	yes_mop	dispersal
araacu	1.20611	1.5926	1.25175	1	0.857143	0.857143	0.0133333	0.346667	0.106667	clamping	2.5	yes_mop	dispersal
chrpic	1.06737	1.20373	1.05568	0.888889	1	0.703704	0.218673	0.0761671	0.22113	clamping	2.5	yes_mop	dispersal
estast	1.00635	1.0089	1.28042	1	1	1	0	0	0.0120482	clamping	2.5	yes_mop	dispersal
estmel	1.23427	1.16028	1.28235	0	0.333333	0	0.951613	0.66129	0.741935	clamping	2.5	yes_mop	dispersal
esttro	1.71682	1.02269	1.39817	0.571429	0.857143	0.857143	0.287234	0.138298	0.0212766	clamping	2.5	yes_mop	dispersal
eupafe	1.02101	1.09125	1.35835	1	1	1	0	0	0	clamping	2.5	yes_mop	dispersal
myimon	1.00736	1.13272	1.20045	1	0.758621	1	0.00224719	0.51236	0.0438202	clamping	2.5	yes_mop	dispersal
nannen	1.57741	1.44599	NA	1	0.5	1	0.30137	0.684932	0.0273973	clamping	2.5	yes_mop	dispersal
plomel	1.67906	1.28846	1.71842	1	0.833333	0.666667	0.507042	0.408451	0.309859	clamping	2.5	yes_mop	dispersal
poicep	1.41677	1.67221	NA	0	1	1	0.728571	0	0.0428571	clamping	2.5	yes_mop	dispersal
psieup	1.46848	1.49781	1.57091	0.1	0.1	0.7	0.791469	0.805687	0.454976	clamping	2.5	yes_mop	dispersal
psikra	1.17126	1.02951	1.00946	0.489583	0.4375	0.760417	0.790658	0.814856	0.152504	clamping	2.5	yes_mop	dispersal
syrrev	1.06809	1.07338	1.1105	0.854839	0.854839	0.935484	0.183552	0.11323	0.0429082	clamping	2.5	yes_mop	dispersal
vidmac	1.15535	1.54034	1.76375	1	1	1	0	0	0.245614	clamping	2.5	yes_mop	dispersal
acrcri	1.01717	1.31097	1.70117	1	1	1	0.0092	0.0566	0.2102	yes	5	no	whole_europe
acrtri	1.87697	1.79346	1.50229	0.666667	0.333333	0.777778	0.8448	0.8608	0.4982	yes	5	no	whole_europe
agafis	1.07611	1.40282	1.73262	1	1	1	0	0.0034	0.5012	yes	5	no	whole_europe
agaper	NA	NA	NA	1	1	1	0.003	0.0018	0.2384	yes	5	no	whole_europe
agaros	NA	NA	NA	1	1	1	0.0542	0.605	0.154	yes	5	no	whole_europe
amaama	1.81257	1.50515	1.18586	0.275	0.2	0.3	0.8702	0.6012	0.7168	yes	5	no	whole_europe
araacu	1.1561	1.58792	1.16091	1	0.818182	0.818182	0.062	0.7652	0.2666	yes	5	no	whole_europe
chrpic	1.07741	1.20418	1.05511	0.888889	0.962963	0.62963	0.1622	0.244	0.2462	yes	5	no	whole_europe
estast	0.989872	0.992702	1.17453	1	1	1	0	0	0.0136	yes	5	no	whole_europe
estmel	1.3421	1.02195	1.2786	0.142857	0.285714	0.214286	0.8154	0.6428	0.5326	yes	5	no	whole_europe
esttro	1.78363	1.00289	1.09186	0.347826	0.521739	0.956522	0.0906	0.0926	0.1136	yes	5	no	whole_europe
eupafe	1.00237	1.03804	1.15877	1	1	1	0	0	0.0038	yes	5	no	whole_europe
myimon	1.00424	1.21465	1.223	1	0.806818	1	0.0042	0.686	0.1802	yes	5	no	whole_europe
nannen	1.34216	1.37693	1.98164	0.75	0.666667	0.916667	0.5564	0.801	0.0538	yes	5	no	whole_europe
plomel	1.14169	1.01709	1.68293	0.821429	0.5	0.678571	0.6886	0.329	0.4638	yes	5	no	whole_europe
poicep	1.31603	1.16194	NA	0.294118	0.941176	0.882353	0.8652	0.0824	0.0424	yes	5	no	whole_europe
psieup	1.47547	1.49717	1.57443	0.0909091	0.0909091	0.0909091	0.8694	0.857	0.8692	yes	5	no	whole_europe
psikra	1.28853	1.09449	0.99915	0.362832	0.353982	0.699115	0.8618	0.8112	0.2756	yes	5	no	whole_europe
syrrev	1.07751	1.09046	1.12166	0.790323	0.725806	0.935484	0.2296	0.419	0.1366	yes	5	no	whole_europe
vidmac	1.02956	1.28245	1.78619	1	1	0.625	0	0	0.5518	yes	5	no	whole_europe
acrcri	NA	NA	NA	1	1	1	0.00288761	0.0464238	0.222568	yes	5	yes_mop	whole_europe
acrtri	1.86926	1.76817	1.65527	0.625	0.375	0.875	0.854444	0.868	0.522444	yes	5	yes_mop	whole_europe
agafis	1.07886	1.40524	1.7293	1	1	1	0	0.00155521	0.551655	yes	5	yes_mop	whole_europe
agaper	NA	NA	NA	1	1	1	0.00310973	0	0.263883	yes	5	yes_mop	whole_europe
agaros	NA	NA	NA	1	1	1	0.0128889	0.621333	0.109111	yes	5	yes_mop	whole_europe
amaama	1.81349	1.52025	1.18715	0.26087	0.130435	0.217391	0.880789	0.598936	0.727232	yes	5	yes_mop	whole_europe
araacu	1.20988	1.57757	1.2432	1	0.714286	0.857143	0.0668443	0.798579	0.28048	yes	5	yes_mop	whole_europe
chrpic	1.07606	1.20166	1.05592	0.888889	0.962963	0.62963	0.144986	0.233711	0.255504	yes	5	yes_mop	whole_europe
estast	1.0063	1.00891	1.29039	1	1	1	0	0	0.0143046	yes	5	yes_mop	whole_europe
estmel	1.45478	1.15286	1.28857	0	0	0	0.831042	0.662528	0.529933	yes	5	yes_mop	whole_europe
esttro	1.77973	1.02527	1.36484	0.571429	0.428571	0.857143	0.0449712	0.0622508	0.117412	yes	5	yes_mop	whole_europe
eupafe	1.01346	1.08501	1.38094	1	1	1	0	0	0.00420447	yes	5	yes_mop	whole_europe
myimon	1.00174	1.20054	1.22941	1	0.724138	1	0.00464499	0.726388	0.195753	yes	5	yes_mop	whole_europe
nannen	1.63772	1.43588	NA	0.75	0.25	1	0.590637	0.836477	0.0210783	yes	5	yes_mop	whole_europe
plomel	1.68251	1.28288	1.72	0.833333	0.833333	0.5	0.716751	0.29896	0.476212	yes	5	yes_mop	whole_europe
poicep	1.51942	1.6596	NA	0	1	1	0.885638	0.0828901	0.0190603	yes	5	yes_mop	whole_europe
psieup	1.46546	1.49648	1.57622	0	0	0	0.873778	0.860444	0.873778	yes	5	yes_mop	whole_europe
psikra	1.2343	1.06776	1.00251	0.354167	0.354167	0.697917	0.863071	0.811141	0.28229	yes	5	yes_mop	whole_europe
syrrev	1.07593	1.09255	1.1214	0.790323	0.725806	0.935484	0.216956	0.405429	0.138629	yes	5	yes_mop	whole_europe
vidmac	1.08152	1.55731	1.76449	1	1	0.5	0	0	0.586276	yes	5	yes_mop	whole_europe
acrcri	1.01717	1.31097	1.70117	1	1	1	0	0.0555556	0.0555556	yes	5	no	dispersal
acrtri	1.87738	1.79719	1.50507	0.666667	0.333333	0.777778	0.745455	0.9	0.318182	yes	5	no	dispersal
agafis	1.07913	1.39461	1.73109	1	1	1	0	0	0.397849	yes	5	no	dispersal
agaper	NA	NA	NA	1	1	1	0	0	0.0117647	yes	5	no	dispersal
agaros	NA	NA	NA	1	1	1	0.0217391	0.434783	0.184783	yes	5	no	dispersal
amaama	1.813	1.51398	1.18697	0.275	0.2	0.3	0.87193	0.812281	0.731579	yes	5	no	dispersal
araacu	1.15278	1.56804	1.16569	1	0.818182	0.818182	0.00900901	0.324324	0.153153	yes	5	no	dispersal
chrpic	1.07704	1.2073	1.05558	0.888889	0.962963	0.62963	0.213075	0.116223	0.317191	yes	5	no	dispersal
estast	0.990198	0.991523	1.17017	1	1	1	0	0	0.0122378	yes	5	no	dispersal
estmel	1.34156	1.02059	1.28049	0.142857	0.285714	0.214286	0.909091	0.654545	0.806061	yes	5	no	dispersal
esttro	1.78336	1.00279	1.09408	0.347826	0.521739	0.956522	0.585366	0.49187	0.0569106	yes	5	no	dispersal
eupafe	1.00234	1.03871	1.15401	1	1	1	0	0	0	yes	5	no	dispersal
myimon	1.00424	1.2037	1.22389	1	0.806818	1	0.00363306	0.488647	0.044505	yes	5	no	dispersal
nannen	1.34006	1.37791	1.98164	0.75	0.666667	0.916667	0.421053	0.684211	0.0947368	yes	5	no	dispersal
plomel	1.14674	1.01686	1.68287	0.821429	0.5	0.678571	0.404624	0.543353	0.364162	yes	5	no	dispersal
poicep	1.30723	1.15892	NA	0.294118	0.941176	0.882353	0.861538	0.0564103	0.174359	yes	5	no	dispersal
psieup	1.46678	1.49793	1.57338	0.0909091	0.0909091	0.0909091	0.875	0.857143	0.888393	yes	5	no	dispersal
psikra	1.2836	1.09165	0.999728	0.362832	0.353982	0.699115	0.85213	0.833584	0.25213	yes	5	no	dispersal
syrrev	1.07721	1.08964	1.12233	0.790323	0.725806	0.935484	0.225995	0.227166	0.0433255	yes	5	no	dispersal
vidmac	1.0303	1.26991	1.78827	1	1	0.625	0	0	0.329787	yes	5	no	dispersal
acrcri	NA	NA	NA	1	1	1	0	0.0769231	0.0769231	yes	5	yes_mop	dispersal
acrtri	1.86774	1.76724	1.6452	0.625	0.375	0.875	0.744444	0.9	0.366667	yes	5	yes_mop	dispersal
agafis	1.07751	1.37143	1.7307	1	1	1	0	0	0.41573	yes	5	yes_mop	dispersal
agaper	NA	NA	NA	1	1	1	0	0	0.0126582	yes	5	yes_mop	dispersal
agaros	NA	NA	NA	1	1	1	0	0.435294	0.164706	yes	5	yes_mop	dispersal
amaama	1.80996	1.50139	1.18749	0.26087	0.130435	0.217391	0.886747	0.804819	0.742169	yes	5	yes_mop	dispersal
araacu	1.20453	1.60245	1.2408	1	0.714286	0.857143	0.0133333	0.4	0.186667	yes	5	yes_mop	dispersal
chrpic	1.07648	1.20668	1.05821	0.888889	0.962963	0.62963	0.216216	0.115479	0.321867	yes	5	yes_mop	dispersal
estast	1.00646	1.00907	1.28567	1	1	1	0	0	0.0120482	yes	5	yes_mop	dispersal
estmel	1.45401	1.14794	1.28274	0	0	0	0.951613	0.790323	0.741935	yes	5	yes_mop	dispersal
esttro	1.77956	1.02712	1.40169	0.571429	0.428571	0.857143	0.287234	0.351064	0.0212766	yes	5	yes_mop	dispersal
eupafe	1.01505	1.08868	1.37701	1	1	1	0	0	0	yes	5	yes_mop	dispersal
myimon	1.00163	1.20892	1.22952	1	0.724138	1	0.00449438	0.573034	0.052809	yes	5	yes_mop	dispersal
nannen	1.63968	1.43229	NA	0.75	0.25	1	0.493151	0.808219	0.0273973	yes	5	yes_mop	dispersal
plomel	1.68558	1.2677	1.71957	0.833333	0.833333	0.5	0.535211	0.478873	0.549296	yes	5	yes_mop	dispersal
poicep	1.51859	1.66887	NA	0	1	1	0.914286	0.0285714	0.0428571	yes	5	yes_mop	dispersal
psieup	1.46872	1.49679	1.57522	0	0	0	0.876777	0.85782	0.890995	yes	5	yes_mop	dispersal
psikra	1.23649	1.06434	1.00218	0.354167	0.354167	0.697917	0.855374	0.839055	0.266179	yes	5	yes_mop	dispersal
syrrev	1.07795	1.0915	1.12167	0.790323	0.725806	0.935484	0.225268	0.220501	0.0429082	yes	5	yes_mop	dispersal
vidmac	1.07961	1.55016	1.76928	1	1	0.5	0	0	0.421053	yes	5	yes_mop	dispersal
acrcri	1.01717	1.31097	1.70117	1	1	1	0.0052	0.0262	0.1436	yes	2.5	no	whole_europe
acrtri	1.87434	1.79175	1.5346	0.888889	0.888889	1	0.7842	0.798	0.0192	yes	2.5	no	whole_europe
agafis	1.07756	1.39992	1.73056	1	1	1	0	0.003	0.4842	yes	2.5	no	whole_europe
agaper	NA	NA	NA	1	1	1	0.0024	0.0016	0.2384	yes	2.5	no	whole_europe
agaros	NA	NA	NA	1	1	1	0.0516	0.5708	0.1418	yes	2.5	no	whole_europe
amaama	1.80564	1.50634	1.18614	0.35	0.2	0.35	0.8666	0.601	0.6488	yes	2.5	no	whole_europe
araacu	1.15109	1.56254	1.16591	1	0.909091	0.909091	0.0404	0.7386	0.1108	yes	2.5	no	whole_europe
chrpic	1.07698	1.20239	1.05637	0.888889	1	0.703704	0.143	0.1906	0.1928	yes	2.5	no	whole_europe
estast	1.00066	1.00303	1.13037	1	1	1	0	0	0.011	yes	2.5	no	whole_europe
estmel	1.35492	1.01999	1.27974	0.214286	0.357143	0.214286	0.815	0.5556	0.5282	yes	2.5	no	whole_europe
esttro	1.78033	1.00284	1.09239	0.391304	0.782609	0.956522	0.0888	0.0314	0.1008	yes	2.5	no	whole_europe
eupafe	1.00243	1.03886	1.16223	1	1	1	0	0	0.0028	yes	2.5	no	whole_europe
myimon	1.00706	1.14007	1.19859	1	0.829545	1	0.0026	0.657	0.1562	yes	2.5	no	whole_europe
nannen	1.33925	1.36509	1.98164	0.916667	0.75	0.916667	0.4418	0.731	0.0526	yes	2.5	no	whole_europe
plomel	1.13641	1.01592	1.68224	0.857143	0.5	0.857143	0.6646	0.2658	0.3902	yes	2.5	no	whole_europe
poicep	1.30727	1.15977	NA	0.352941	1	0.882353	0.834	0.0456	0.0334	yes	2.5	no	whole_europe
psieup	1.46686	1.49821	1.57651	0.181818	0.181818	0.727273	0.8054	0.8172	0.6558	yes	2.5	no	whole_europe
psikra	1.24056	1.06422	1.00527	0.513274	0.433628	0.778761	0.8186	0.7968	0.152	yes	2.5	no	whole_europe
syrrev	1.06465	1.07186	1.11008	0.854839	0.854839	0.935484	0.203	0.2404	0.1358	yes	2.5	no	whole_europe
vidmac	1.03132	1.2747	1.78329	1	1	1	0	0	0.38	yes	2.5	no	whole_europe
acrcri	NA	NA	NA	1	1	1	0.00177699	0.0206575	0.15482	yes	2.5	yes_mop	whole_europe
acrtri	1.86949	1.77643	1.63864	0.875	0.875	1	0.806667	0.807556	0.02	yes	2.5	yes_mop	whole_europe
agafis	1.08021	1.38737	1.73103	1	1	1	0	0.00111086	0.533659	yes	2.5	yes_mop	whole_europe
agaper	NA	NA	NA	1	1	1	0.00244336	0	0.263883	yes	2.5	yes_mop	whole_europe
agaros	NA	NA	NA	1	1	1	0.0126667	0.584667	0.105111	yes	2.5	yes_mop	whole_europe
amaama	1.81572	1.50186	1.18759	0.304348	0.130435	0.26087	0.877908	0.598715	0.658099	yes	2.5	yes_mop	whole_europe
araacu	1.20204	1.58836	1.23126	1	0.857143	0.857143	0.0441928	0.773928	0.117255	yes	2.5	yes_mop	whole_europe
chrpic	1.07756	1.20224	1.05561	0.888889	1	0.703704	0.126751	0.185012	0.201468	yes	2.5	yes_mop	whole_europe
estast	1.00636	1.0089	1.2961	1	1	1	0	0	0.0114437	yes	2.5	yes_mop	whole_europe
estmel	1.47285	1.15424	1.27982	0	0.333333	0	0.831042	0.566962	0.526829	yes	2.5	yes_mop	whole_europe
esttro	1.77723	1.02219	1.35877	0.571429	0.857143	0.857143	0.0449712	0.0155073	0.105007	yes	2.5	yes_mop	whole_europe
eupafe	1.01447	1.09032	1.38316	1	1	1	0	0	0.00309803	yes	2.5	yes_mop	whole_europe
myimon	1.00735	1.13681	1.2001	1	0.758621	1	0.00287547	0.696749	0.170095	yes	2.5	yes_mop	whole_europe
nannen	1.63659	1.43104	NA	1	0.5	1	0.469714	0.769248	0.0201908	yes	2.5	yes_mop	whole_europe
plomel	1.67726	1.27894	1.72323	1	0.833333	0.666667	0.69418	0.231025	0.413145	yes	2.5	yes_mop	whole_europe
poicep	1.51671	1.66985	NA	0	1	1	0.866578	0.0472074	0.0175089	yes	2.5	yes_mop	whole_europe
psieup	1.47514	1.49692	1.57629	0.1	0.1	0.7	0.817778	0.822	0.664	yes	2.5	yes_mop	whole_europe
psikra	1.1693	1.03085	1.01044	0.489583	0.4375	0.760417	0.824678	0.799601	0.154239	yes	2.5	yes_mop	whole_europe
syrrev	1.06506	1.07229	1.10966	0.854839	0.854839	0.935484	0.189809	0.230975	0.138184	yes	2.5	yes_mop	whole_europe
vidmac	1.08397	1.55998	1.76739	1	1	1	0	0	0.412392	yes	2.5	yes_mop	whole_europe
acrcri	1.01717	1.31097	1.70117	1	1	1	0	0	0.0277778	yes	2.5	no	dispersal
acrtri	1.87731	1.79425	1.4981	0.888889	0.888889	1	0.590909	0.672727	0.00909091	yes	2.5	no	dispersal
agafis	1.07789	1.38737	1.72811	1	1	1	0	0	0.376344	yes	2.5	no	dispersal
agaper	NA	NA	NA	1	1	1	0	0	0.0117647	yes	2.5	no	dispersal
agaros	NA	NA	NA	1	1	1	0.0217391	0.402174	0.173913	yes	2.5	no	dispersal
amaama	1.81727	1.51161	1.18411	0.35	0.2	0.35	0.845614	0.812281	0.638596	yes	2.5	no	dispersal
araacu	1.15271	1.56509	1.16866	1	0.909091	0.909091	0.00900901	0.261261	0.0990991	yes	2.5	no	dispersal
chrpic	1.07757	1.20296	1.05672	0.888889	1	0.703704	0.200969	0.0774818	0.217918	yes	2.5	no	dispersal
estast	1.00067	1.00289	1.13241	1	1	1	0	0	0.0122378	yes	2.5	no	dispersal
estmel	1.34198	1.02382	1.27721	0.214286	0.357143	0.214286	0.89697	0.606061	0.793939	yes	2.5	no	dispersal
esttro	1.78258	1.00242	1.09691	0.391304	0.782609	0.956522	0.552846	0.239837	0.0447154	yes	2.5	no	dispersal
eupafe	1.00227	1.03846	1.15724	1	1	1	0	0	0	yes	2.5	no	dispersal
myimon	1.00717	1.13886	1.20051	1	0.829545	1	0.00181653	0.433243	0.0372389	yes	2.5	no	dispersal
nannen	1.3451	1.38298	NA	0.916667	0.75	0.916667	0.326316	0.578947	0.0947368	yes	2.5	no	dispersal
plomel	1.14748	1.01707	1.68533	0.857143	0.5	0.857143	0.393064	0.49711	0.202312	yes	2.5	no	dispersal
poicep	1.30948	1.1639	NA	0.352941	1	0.882353	0.784615	0.0153846	0.153846	yes	2.5	no	dispersal
psieup	1.46126	1.50476	1.57363	0.181818	0.181818	0.727273	0.78125	0.803571	0.441964	yes	2.5	no	dispersal
psikra	1.23942	1.06007	1.00484	0.513274	0.433628	0.778761	0.776942	0.804511	0.145865	yes	2.5	no	dispersal
syrrev	1.06413	1.07285	1.11019	0.854839	0.854839	0.935484	0.192037	0.119438	0.0433255	yes	2.5	no	dispersal
vidmac	1.03078	1.28055	1.78221	1	1	1	0	0	0.202128	yes	2.5	no	dispersal
acrcri	NA	NA	NA	1	1	1	0	0	0.0384615	yes	2.5	yes_mop	dispersal
acrtri	1.86878	1.77875	1.65638	0.875	0.875	1	0.633333	0.666667	0.0111111	yes	2.5	yes_mop	dispersal
agafis	1.07659	1.38157	1.73156	1	1	1	0	0	0.393258	yes	2.5	yes_mop	dispersal
agaper	NA	NA	NA	1	1	1	0	0	0.0126582	yes	2.5	yes_mop	dispersal
agaros	NA	NA	NA	1	1	1	0	0.4	0.164706	yes	2.5	yes_mop	dispersal
amaama	1.81297	1.51125	1.18892	0.304348	0.130435	0.26087	0.862651	0.804819	0.645783	yes	2.5	yes_mop	dispersal
araacu	1.199	1.58264	1.22403	1	0.857143	0.857143	0.0133333	0.346667	0.106667	yes	2.5	yes_mop	dispersal
chrpic	1.07694	1.20008	1.05686	0.888889	1	0.703704	0.203931	0.0761671	0.22113	yes	2.5	yes_mop	dispersal
estast	1.00618	1.00887	1.27732	1	1	1	0	0	0.0120482	yes	2.5	yes_mop	dispersal
estmel	1.44428	1.14657	1.28332	0	0.333333	0	0.951613	0.66129	0.741935	yes	2.5	yes_mop	dispersal
esttro	1.77771	1.02368	1.38176	0.571429	0.857143	0.857143	0.287234	0.138298	0.0212766	yes	2.5	yes_mop	dispersal
eupafe	1.01538	1.08251	1.39263	1	1	1	0	0	0	yes	2.5	yes_mop	dispersal
myimon	1.0074	1.13797	1.20084	1	0.758621	1	0.00224719	0.51236	0.0438202	yes	2.5	yes_mop	dispersal
nannen	1.63936	1.42696	NA	1	0.5	1	0.383562	0.684932	0.0273973	yes	2.5	yes_mop	dispersal
plomel	1.68307	1.28076	1.71926	1	0.833333	0.666667	0.535211	0.408451	0.309859	yes	2.5	yes_mop	dispersal
poicep	1.51276	1.67567	NA	0	1	1	0.9	0	0.0428571	yes	2.5	yes_mop	dispersal
psieup	1.47108	1.49718	1.57401	0.1	0.1	0.7	0.791469	0.805687	0.454976	yes	2.5	yes_mop	dispersal
psikra	1.17095	1.02933	1.0099	0.489583	0.4375	0.760417	0.790658	0.814856	0.152504	yes	2.5	yes_mop	dispersal
syrrev	1.06371	1.07207	1.11025	0.854839	0.854839	0.935484	0.190703	0.11323	0.0429082	yes	2.5	yes_mop	dispersal
vidmac	1.0833	1.5418	1.76606	1	1	1	0	0	0.245614	yes	2.5	yes_mop	dispersal

## Sheet: SDM (climate only)
species	AUCratio_glm	AUCratio_bart	AUCratio_fne	sens_glm	sens_bart	sens_fne	spec_glm	spec_bart	spec_fne	extrapol	threshold	mop	background
acrcri	1.08076	1.62439	1.68275	1	1	1	0	0.0054	0.539	clamping	5	no	whole_europe
acrtri	1.79365	1.06252	1.76323	0	0	0.444444	1	0.8206	0.887	clamping	5	no	whole_europe
agafis	1.07628	1.17909	1.75555	1	1	0	0	0	0.8586	clamping	5	no	whole_europe
agaper	1.17935	1.04446	NA	1	1	0	0.0724	0.001	1	clamping	5	no	whole_europe
agaros	1.12169	1.11055	1.65647	0	0	0	1	0.2842	1	clamping	5	no	whole_europe
amaama	1.72626	1.56215	1.73814	0	0	0	1	1	1	clamping	5	no	whole_europe
araacu	1.56825	1.53914	1.68473	0.909091	0.909091	0.818182	0.5968	0.8686	0.8642	clamping	5	no	whole_europe
chrpic	1.60177	1.464	1.02051	1	1	0	0	0.0838	0.6712	clamping	5	no	whole_europe
estast	0.995527	1.00172	1.65417	1	1	1	0	0	0.0006	clamping	5	no	whole_europe
estmel	1.1288	1.01224	NA	0	0.142857	0	0.9978	0.8978	1	clamping	5	no	whole_europe
esttro	1.80059	1.00322	1.81823	0	0.217391	0	1	0.0764	1	clamping	5	no	whole_europe
eupafe	1.00186	1.0061	1.75047	1	1	0.882353	0	0	0.8534	clamping	5	no	whole_europe
myimon	0.987968	1.37336	1.47727	1	0.75	0.761364	0	0.7732	0.7122	clamping	5	no	whole_europe
nannen	1.31257	1.07454	1.03901	0.916667	0.166667	0	0.2838	0.7964	0.9998	clamping	5	no	whole_europe
plomel	1.76964	1.00385	1.84099	0	0.107143	0	1	0.1454	1	clamping	5	no	whole_europe
poicep	1.05952	1.00289	1.40309	0	0.647059	0	1	0.0404	1	clamping	5	no	whole_europe
psieup	1.328	1.39556	1.40035	0	0	0	1	0.9998	1	clamping	5	no	whole_europe
psikra	1.34413	1.03596	1.43417	0	0.0619469	0	1	0.953	1	clamping	5	no	whole_europe
syrrev	1.43756	1.35981	1.05829	1	0.967742	0.016129	0.2612	0.3392	0.8098	clamping	5	no	whole_europe
vidmac	1.00947	1.11706	1.85332	1	1	0.875	0	0	0.9002	clamping	5	no	whole_europe
acrcri	1.51601	1.98509	1.49061	1	1	1	0	0.00599733	0.598623	clamping	5	yes_mop	whole_europe
acrtri	1.80909	1.08544	1.76995	0	0	0.5	1	0.804	0.917556	clamping	5	yes_mop	whole_europe
agafis	1.09431	1.34766	1.76537	1	1	0	0	0	0.8998	clamping	5	yes_mop	whole_europe
agaper	1.50495	1.28117	NA	1	1	0	0.0470902	0	1	clamping	5	yes_mop	whole_europe
agaros	1.12592	1.11018	1.6518	0	0	0	1	0.208667	1	clamping	5	yes_mop	whole_europe
amaama	1.72715	1.54033	1.73485	0	0	0	1	1	1	clamping	5	yes_mop	whole_europe
araacu	1.54367	1.51623	1.68152	0.857143	0.857143	0.714286	0.643349	0.908728	0.910726	clamping	5	yes_mop	whole_europe
chrpic	1.60112	1.46409	1.02058	1	1	0	0	0.085835	0.732488	clamping	5	yes_mop	whole_europe
estast	1.00212	1.00478	1.67959	1	1	1	0	0	0.000660211	clamping	5	yes_mop	whole_europe
estmel	1.07837	1.07296	NA	0	0	0	0.997561	0.896452	1	clamping	5	yes_mop	whole_europe
esttro	1.79293	1.02053	1.80517	0	0.571429	0	1	0.013735	1	clamping	5	yes_mop	whole_europe
eupafe	1.00666	1.01295	1.74607	1	1	0.666667	0	0	0.937597	clamping	5	yes_mop	whole_europe
myimon	0.997113	1.33121	1.46576	1	0.689655	0.689655	0	0.8142	0.749171	clamping	5	yes_mop	whole_europe
nannen	1.70544	1.1956	1.06099	1	0.25	0	0.29199	0.783892	1	clamping	5	yes_mop	whole_europe
plomel	1.79206	1.05765	1.9411	0	0.5	0	1	0.0646161	1	clamping	5	yes_mop	whole_europe
poicep	1.15177	1.20017	1.32442	0	1	0	1	0.0188387	1	clamping	5	yes_mop	whole_europe
psieup	1.33556	1.4051	1.41269	0	0	0	1	0.999778	1	clamping	5	yes_mop	whole_europe
psikra	1.34477	1.05318	1.43443	0	0.0729167	0	1	0.948291	1	clamping	5	yes_mop	whole_europe
syrrev	1.44012	1.36	1.05871	1	0.967742	0.016129	0.259902	0.317089	0.8587	clamping	5	yes_mop	whole_europe
vidmac	1.02146	1.3582	1.86221	1	1	0.75	0	0	0.980902	clamping	5	yes_mop	whole_europe
acrcri	1.0771	1.62137	1.69411	1	1	1	0	0	0.166667	clamping	5	no	dispersal
acrtri	1.79379	1.06519	1.76321	0	0	0.444444	1	0.972727	0.645455	clamping	5	no	dispersal
agafis	1.07784	1.18	1.7555	1	1	0	0	0	0.784946	clamping	5	no	dispersal
agaper	1.17261	1.04744	NA	1	1	0	0	0	1	clamping	5	no	dispersal
agaros	1.12017	1.11159	1.673	0	0	0	1	0.304348	1	clamping	5	no	dispersal
amaama	1.72735	1.56578	1.73427	0	0	0	1	1	1	clamping	5	no	dispersal
araacu	1.58369	1.53483	1.6869	0.909091	0.909091	0.818182	0.162162	0.405405	0.333333	clamping	5	no	dispersal
chrpic	1.60186	1.46933	1.02082	1	1	0	0	0.00968523	0.920097	clamping	5	no	dispersal
estast	0.995356	1.00168	1.6496	1	1	1	0	0	0	clamping	5	no	dispersal
estmel	1.13065	1.01267	1.81145	0	0.142857	0	1	0.945455	1	clamping	5	no	dispersal
esttro	1.80122	1.00322	1.81681	0	0.217391	0	1	0.556911	1	clamping	5	no	dispersal
eupafe	1.00188	1.00646	1.74844	1	1	0.882353	0	0	0.397516	clamping	5	no	dispersal
myimon	0.987673	1.3756	1.47758	1	0.75	0.761364	0	0.580381	0.509537	clamping	5	no	dispersal
nannen	1.3127	1.07763	1.03901	0.916667	0.166667	0	0.136842	0.873684	1	clamping	5	no	dispersal
plomel	1.7708	1.00366	1.84488	0	0.107143	0	1	0.676301	1	clamping	5	no	dispersal
poicep	1.05077	1.00335	1.40042	0	0.647059	0	1	0.2	1	clamping	5	no	dispersal
psieup	1.32941	1.40336	1.40005	0	0	0	1	1	1	clamping	5	no	dispersal
psikra	1.34343	1.03692	1.43388	0	0.0619469	0	1	0.958396	1	clamping	5	no	dispersal
syrrev	1.44168	1.35769	1.05909	1	0.967742	0.016129	0.0117096	0.0995316	0.949649	clamping	5	no	dispersal
vidmac	1.00939	1.11957	1.85666	1	1	0.875	0	0	0.521277	clamping	5	no	dispersal
acrcri	1.51601	1.98509	1.49061	1	1	1	0	0	0.230769	clamping	5	yes_mop	dispersal
acrtri	1.80753	1.08569	1.76961	0	0	0.5	1	0.966667	0.7	clamping	5	yes_mop	dispersal
agafis	1.09457	1.349	1.76608	1	1	0	0	0	0.786517	clamping	5	yes_mop	dispersal
agaper	1.50495	1.28117	NA	1	1	0	0	0	1	clamping	5	yes_mop	dispersal
agaros	1.12263	1.11141	1.66366	0	0	0	1	0.247059	1	clamping	5	yes_mop	dispersal
amaama	1.72549	1.54978	1.72955	0	0	0	1	1	1	clamping	5	yes_mop	dispersal
araacu	1.55451	1.51499	1.67866	0.857143	0.857143	0.714286	0.24	0.506667	0.466667	clamping	5	yes_mop	dispersal
chrpic	1.6007	1.46604	1.02026	1	1	0	0	0.00737101	0.933661	clamping	5	yes_mop	dispersal
estast	1.00215	1.00489	1.68363	1	1	1	0	0	0	clamping	5	yes_mop	dispersal
estmel	1.0808	1.07127	NA	0	0	0	1	0.967742	1	clamping	5	yes_mop	dispersal
esttro	1.79484	1.02035	1.8058	0	0.571429	0	1	0.170213	1	clamping	5	yes_mop	dispersal
eupafe	1.006	1.01187	1.74587	1	1	0.666667	0	0	0.752941	clamping	5	yes_mop	dispersal
myimon	0.997838	1.33558	1.46538	1	0.689655	0.689655	0	0.657303	0.576404	clamping	5	yes_mop	dispersal
nannen	1.6963	1.18984	1.0601	1	0.25	0	0.150685	0.863014	1	clamping	5	yes_mop	dispersal
plomel	1.7834	1.06333	1.93995	0	0.5	0	1	0.309859	1	clamping	5	yes_mop	dispersal
poicep	1.15469	1.2011	1.33338	0	1	0	1	0	1	clamping	5	yes_mop	dispersal
psieup	1.33747	1.4058	1.4093	0	0	0	1	1	1	clamping	5	yes_mop	dispersal
psikra	1.34403	1.05239	1.43299	0	0.0729167	0	1	0.953855	1	clamping	5	yes_mop	dispersal
syrrev	1.43961	1.35853	1.05851	1	0.967742	0.016129	0.011919	0.090584	0.958284	clamping	5	yes_mop	dispersal
vidmac	1.02219	1.36193	1.86269	1	1	0.75	0	0	0.859649	clamping	5	yes_mop	dispersal
acrcri	1.08005	1.61854	1.67678	1	1	1	0	0	0.4622	clamping	2.5	no	whole_europe
acrtri	1.7987	1.0645	1.76615	0.555556	0.666667	1	0.9024	0.1806	0.7922	clamping	2.5	no	whole_europe
agafis	1.07647	1.17786	1.75491	1	1	0.333333	0	0	0.854	clamping	2.5	no	whole_europe
agaper	1.16833	1.04106	NA	1	1	0	0.055	0.0008	1	clamping	2.5	no	whole_europe
agaros	1.12486	1.11055	1.66366	0	1	0	0.9992	0.2002	0.9996	clamping	2.5	no	whole_europe
amaama	1.72707	1.54715	1.73677	0	0	0	1	1	1	clamping	2.5	no	whole_europe
araacu	1.57475	1.52916	1.68792	1	0.909091	0.909091	0.3272	0.837	0.849	clamping	2.5	no	whole_europe
chrpic	1.60171	1.46695	1.0209	1	1	0	0	0.0438	0.5682	clamping	2.5	no	whole_europe
estast	1.00082	1.00425	1.57016	1	1	1	0	0	0.0004	clamping	2.5	no	whole_europe
estmel	1.13465	1.01886	NA	0	0.142857	0	0.9976	0.8236	1	clamping	2.5	no	whole_europe
esttro	1.80177	1.00318	1.81821	0	0.565217	0	1	0.0394	1	clamping	2.5	no	whole_europe
eupafe	1.00184	1.00693	1.74955	1	1	1	0	0	0.7126	clamping	2.5	no	whole_europe
myimon	0.99564	1.33105	1.44934	1	0.772727	0.909091	0	0.7498	0.634	clamping	2.5	no	whole_europe
nannen	1.31666	1.07674	1.03821	0.916667	0.25	0	0.2664	0.7378	0.9998	clamping	2.5	no	whole_europe
plomel	1.77226	1.00374	1.83553	0	0.142857	0	1	0.116	1	clamping	2.5	no	whole_europe
poicep	1.06146	1.00264	1.40366	0	0.764706	0	1	0.0156	1	clamping	2.5	no	whole_europe
psieup	1.33405	1.39573	1.40774	0.0909091	0	0.181818	0.9688	0.9588	0.9328	clamping	2.5	no	whole_europe
psikra	1.31333	1.01961	1.4107	0.0530973	0.336283	0	0.9906	0.7846	1	clamping	2.5	no	whole_europe
syrrev	1.37448	1.24383	1.07293	1	1	0.0322581	0.21	0.1568	0.7118	clamping	2.5	no	whole_europe
vidmac	1.00931	1.11898	1.85618	1	1	1	0	0	0.8508	clamping	2.5	no	whole_europe
acrcri	1.51601	1.98509	1.49061	1	1	1	0	0	0.513327	clamping	2.5	yes_mop	whole_europe
acrtri	1.81061	1.08661	1.77202	0.625	0.75	1	0.922667	0.146667	0.836889	clamping	2.5	yes_mop	whole_europe
agafis	1.09539	1.34747	1.76522	1	1	0.5	0	0	0.896023	clamping	2.5	yes_mop	whole_europe
agaper	1.50495	1.28117	NA	1	1	0	0.034207	0	1	clamping	2.5	yes_mop	whole_europe
agaros	1.12404	1.11051	1.65935	0	1	0	1	0.117556	1	clamping	2.5	yes_mop	whole_europe
amaama	1.72775	1.55096	1.73363	0	0	0	1	1	1	clamping	2.5	yes_mop	whole_europe
araacu	1.55852	1.51992	1.6779	1	0.857143	0.857143	0.35332	0.877859	0.896736	clamping	2.5	yes_mop	whole_europe
chrpic	1.60119	1.4684	1.02107	1	1	0	0	0.0460307	0.626195	clamping	2.5	yes_mop	whole_europe
estast	1.00211	1.00497	1.68136	1	1	1	0	0	0.000440141	clamping	2.5	yes_mop	whole_europe
estmel	1.08059	1.07601	NA	0	0	0	0.997339	0.818404	1	clamping	2.5	yes_mop	whole_europe
esttro	1.79418	1.01992	1.80599	0	1	0	1	0.00177226	1	clamping	2.5	yes_mop	whole_europe
eupafe	1.00631	1.01214	1.74755	1	1	1	0	0	0.787342	clamping	2.5	yes_mop	whole_europe
myimon	1.00444	1.26092	1.42934	1	0.706897	0.87931	0	0.790754	0.668657	clamping	2.5	yes_mop	whole_europe
nannen	1.69835	1.19421	1.0649	1	0.25	0	0.273353	0.72221	1	clamping	2.5	yes_mop	whole_europe
plomel	1.79284	1.07203	1.94244	0	0.666667	0	1	0.0327506	1	clamping	2.5	yes_mop	whole_europe
poicep	1.15378	1.20186	1.33049	0	1	0	1	0.000443262	1	clamping	2.5	yes_mop	whole_europe
psieup	1.33598	1.40503	1.40741	0	0	0.1	0.972222	0.957556	0.945111	clamping	2.5	yes_mop	whole_europe
psikra	1.31221	1.03673	1.40742	0.0520833	0.385417	0	0.991567	0.763648	1	clamping	2.5	yes_mop	whole_europe
syrrev	1.37818	1.24402	1.07293	1	1	0.0322581	0.214953	0.14753	0.76947	clamping	2.5	yes_mop	whole_europe
vidmac	1.02157	1.35903	1.86031	1	1	1	0	0	0.933378	clamping	2.5	yes_mop	whole_europe
acrcri	1.07887	1.61342	1.68265	1	1	1	0	0	0.138889	clamping	2.5	no	dispersal
acrtri	1.7965	1.06253	1.76444	0.555556	0.666667	1	0.681818	0.372727	0.318182	clamping	2.5	no	dispersal
agafis	1.07591	1.17861	1.75555	1	1	0.333333	0	0	0.774194	clamping	2.5	no	dispersal
agaper	1.16804	1.04424	NA	1	1	0	0	0	1	clamping	2.5	no	dispersal
agaros	1.12158	1.11047	1.65863	0	1	0	1	0.206522	1	clamping	2.5	no	dispersal
amaama	1.7324	1.54866	1.73827	0	0	0	1	1	1	clamping	2.5	no	dispersal
araacu	1.57818	1.53691	1.6864	1	0.909091	0.909091	0.0900901	0.333333	0.315315	clamping	2.5	no	dispersal
chrpic	1.60178	1.46961	1.02091	1	1	0	0	0.00484262	0.871671	clamping	2.5	no	dispersal
estast	1.0008	1.0043	1.57195	1	1	1	0	0	0	clamping	2.5	no	dispersal
estmel	1.13047	1.0176	NA	0	0.142857	0	1	0.939394	1	clamping	2.5	no	dispersal
esttro	1.79888	1.00308	1.82219	0	0.565217	0	1	0.382114	1	clamping	2.5	no	dispersal
eupafe	1.00187	1.00694	1.75075	1	1	1	0	0	0.282609	clamping	2.5	no	dispersal
myimon	0.99566	1.33673	1.45119	1	0.772727	0.909091	0	0.542234	0.326975	clamping	2.5	no	dispersal
nannen	1.33497	1.07791	1.03913	0.916667	0.25	0	0.136842	0.842105	1	clamping	2.5	no	dispersal
plomel	1.76657	1.00378	1.84204	0	0.142857	0	1	0.65896	1	clamping	2.5	no	dispersal
poicep	1.05745	1.00317	1.41146	0	0.764706	0	1	0.123077	1	clamping	2.5	no	dispersal
psieup	1.32959	1.40178	1.40053	0.0909091	0	0.181818	0.946429	0.910714	0.924107	clamping	2.5	no	dispersal
psikra	1.31465	1.02321	1.40933	0.0530973	0.336283	0	0.984962	0.685213	1	clamping	2.5	no	dispersal
syrrev	1.3789	1.24297	1.07293	1	1	0.0322581	0.00819672	0.0199063	0.909836	clamping	2.5	no	dispersal
vidmac	1.00947	1.11853	1.85482	1	1	1	0	0	0.468085	clamping	2.5	no	dispersal
acrcri	1.51601	1.98509	1.49061	1	1	1	0	0	0.192308	clamping	2.5	yes_mop	dispersal
acrtri	1.81027	1.0862	1.77141	0.625	0.75	1	0.7	0.3	0.388889	clamping	2.5	yes_mop	dispersal
agafis	1.09417	1.35495	1.76451	1	1	0.5	0	0	0.775281	clamping	2.5	yes_mop	dispersal
agaper	1.50495	1.28117	NA	1	1	0	0	0	1	clamping	2.5	yes_mop	dispersal
agaros	1.12404	1.11029	1.66007	0	1	0	1	0.141176	1	clamping	2.5	yes_mop	dispersal
amaama	1.72373	1.54501	1.73974	0	0	0	1	1	1	clamping	2.5	yes_mop	dispersal
araacu	1.54872	1.50771	1.68118	1	0.857143	0.857143	0.133333	0.44	0.44	clamping	2.5	yes_mop	dispersal
chrpic	1.60127	1.46288	1.021	1	1	0	0	0.002457	0.884521	clamping	2.5	yes_mop	dispersal
estast	1.00247	1.00489	1.68142	1	1	1	0	0	0	clamping	2.5	yes_mop	dispersal
estmel	1.08123	1.06902	NA	0	0	0	1	0.967742	1	clamping	2.5	yes_mop	dispersal
esttro	1.79433	1.02038	1.80599	0	1	0	1	0.0106383	1	clamping	2.5	yes_mop	dispersal
eupafe	1.00629	1.01301	1.74566	1	1	1	0	0	0.535294	clamping	2.5	yes_mop	dispersal
myimon	1.00436	1.26048	1.42889	1	0.706897	0.87931	0	0.619101	0.374157	clamping	2.5	yes_mop	dispersal
nannen	1.70199	1.18549	1.06667	1	0.25	0	0.150685	0.835616	1	clamping	2.5	yes_mop	dispersal
plomel	1.79194	1.05444	1.93812	0	0.666667	0	1	0.267606	1	clamping	2.5	yes_mop	dispersal
poicep	1.15385	1.20214	1.33321	0	1	0	1	0	1	clamping	2.5	yes_mop	dispersal
psieup	1.33654	1.40514	1.40459	0	0	0.1	0.947867	0.909953	0.938389	clamping	2.5	yes_mop	dispersal
psikra	1.30954	1.03683	1.40988	0.0520833	0.385417	0	0.985931	0.651097	1	clamping	2.5	yes_mop	dispersal
syrrev	1.38356	1.24201	1.07293	1	1	0.0322581	0.00834327	0.0178784	0.924911	clamping	2.5	yes_mop	dispersal
vidmac	1.02232	1.35563	1.86139	1	1	1	0	0	0.77193	clamping	2.5	yes_mop	dispersal
acrcri	1.08097	1.62279	1.68405	1	1	1	0	0.0054	0.539	yes	5	no	whole_europe
acrtri	1.79909	1.06394	1.76516	0	0	0.444444	1	0.8206	0.887	yes	5	no	whole_europe
agafis	1.05541	1.17822	1.75656	1	1	0	0	0	0.8586	yes	5	no	whole_europe
agaper	1.13812	1.04547	NA	1	1	0	0.0592	0.001	1	yes	5	no	whole_europe
agaros	1.59132	1.1104	1.84001	0	0	0	1	0.2842	1	yes	5	no	whole_europe
amaama	1.73075	1.54936	1.73921	0	0	0	1	1	1	yes	5	no	whole_europe
araacu	1.58079	1.54297	1.68895	0.909091	0.909091	0.818182	0.5968	0.8686	0.8642	yes	5	no	whole_europe
chrpic	1.53885	1.46498	1.07983	1	1	0	0	0.0838	0.6712	yes	5	no	whole_europe
estast	0.996265	1.00154	1.76089	1	1	1	0	0	0.3566	yes	5	no	whole_europe
estmel	1.61897	1.0191	1.82969	0	0.142857	0	1	0.8978	1	yes	5	no	whole_europe
esttro	1.80112	1.0031	1.81915	0	0.217391	0	1	0.0764	1	yes	5	no	whole_europe
eupafe	1.00178	1.00619	1.7503	1	1	0.882353	0	0	0.8534	yes	5	no	whole_europe
myimon	0.987284	1.37547	1.47784	1	0.75	0.761364	0	0.7732	0.7122	yes	5	no	whole_europe
nannen	1.47248	1.07867	1.94675	0.916667	0.166667	0	0.6524	0.7964	0.9998	yes	5	no	whole_europe
plomel	1.84881	1.00071	1.89895	0	0.107143	0	1	0.1454	1	yes	5	no	whole_europe
poicep	1.78895	1.00312	1.79801	0	0.647059	0	1	0.0404	1	yes	5	no	whole_europe
psieup	1.33166	1.40222	1.40238	0	0	0	1	0.9998	1	yes	5	no	whole_europe
psikra	1.34377	1.03419	1.43287	0	0.0619469	0	1	0.953	1	yes	5	no	whole_europe
syrrev	1.42789	1.36573	NA	1	0.967742	0.016129	0.2538	0.3392	0.8098	yes	5	no	whole_europe
vidmac	1.00941	1.11862	1.85568	1	1	0.875	0	0	0.9002	yes	5	no	whole_europe
acrcri	1.52066	1.98509	1.49061	1	1	1	0	0.00599733	0.598623	yes	5	yes_mop	whole_europe
acrtri	1.81012	1.08426	1.76858	0	0	0.5	1	0.804	0.917556	yes	5	yes_mop	whole_europe
agafis	1.06823	1.34766	1.76487	1	1	0	0	0	0.8998	yes	5	yes_mop	whole_europe
agaper	1.36096	1.28117	NA	1	1	0	0.034207	0	1	yes	5	yes_mop	whole_europe
agaros	1.61228	1.11144	1.84001	0	0	0	1	0.208667	1	yes	5	yes_mop	whole_europe
amaama	1.73049	1.55178	1.73579	0	0	0	1	1	1	yes	5	yes_mop	whole_europe
araacu	1.5475	1.5198	1.67891	0.857143	0.857143	0.714286	0.643349	0.908728	0.910726	yes	5	yes_mop	whole_europe
chrpic	1.54105	1.46879	1.07983	1	1	0	0	0.085835	0.732488	yes	5	yes_mop	whole_europe
estast	1.00223	1.005	1.77419	1	1	1	0	0	0.392386	yes	5	yes_mop	whole_europe
estmel	1.59365	1.07495	1.81095	0	0	0	1	0.896452	1	yes	5	yes_mop	whole_europe
esttro	1.79397	1.02026	1.8052	0	0.571429	0	1	0.013735	1	yes	5	yes_mop	whole_europe
eupafe	1.0066	1.01416	1.74711	1	1	0.666667	0	0	0.937597	yes	5	yes_mop	whole_europe
myimon	0.99735	1.32972	1.46282	1	0.689655	0.689655	0	0.8142	0.749171	yes	5	yes_mop	whole_europe
nannen	1.81462	1.19678	NA	1	0.25	0	0.697138	0.783892	1	yes	5	yes_mop	whole_europe
plomel	1.86544	1.03632	1.95623	0	0.5	0	1	0.0646161	1	yes	5	yes_mop	whole_europe
poicep	1.77336	1.2026	1.78044	0	1	0	1	0.0188387	1	yes	5	yes_mop	whole_europe
psieup	1.33616	1.40514	1.41019	0	0	0	1	0.999778	1	yes	5	yes_mop	whole_europe
psikra	1.34449	1.05712	1.43256	0	0.0729167	0	1	0.948291	1	yes	5	yes_mop	whole_europe
syrrev	1.42863	1.36069	NA	1	0.967742	0.016129	0.251669	0.317089	0.8587	yes	5	yes_mop	whole_europe
vidmac	1.02113	1.35737	1.86129	1	1	0.75	0	0	0.980902	yes	5	yes_mop	whole_europe
acrcri	1.07293	1.61366	1.68114	1	1	1	0	0	0.166667	yes	5	no	dispersal
acrtri	1.79663	1.06654	1.76337	0	0	0.444444	1	0.972727	0.645455	yes	5	no	dispersal
agafis	1.05595	1.17598	1.75596	1	1	0	0	0	0.784946	yes	5	no	dispersal
agaper	1.13812	1.04477	NA	1	1	0	0	0	1	yes	5	no	dispersal
agaros	1.59999	1.10962	1.84001	0	0	0	1	0.304348	1	yes	5	no	dispersal
amaama	1.72919	1.55646	1.73797	0	0	0	1	1	1	yes	5	no	dispersal
araacu	1.56028	1.54224	1.67651	0.909091	0.909091	0.818182	0.162162	0.405405	0.333333	yes	5	no	dispersal
chrpic	1.54241	1.46475	1.07983	1	1	0	0	0.00968523	0.920097	yes	5	no	dispersal
estast	0.996162	1.00171	1.76072	1	1	1	0	0	0.0594406	yes	5	no	dispersal
estmel	1.61885	1.01277	1.83325	0	0.142857	0	1	0.945455	1	yes	5	no	dispersal
esttro	1.7995	1.00322	1.81805	0	0.217391	0	1	0.556911	1	yes	5	no	dispersal
eupafe	1.00175	1.00737	1.75079	1	1	0.882353	0	0	0.397516	yes	5	no	dispersal
myimon	0.987352	1.37607	1.47992	1	0.75	0.761364	0	0.580381	0.509537	yes	5	no	dispersal
nannen	1.47102	1.07331	1.94675	0.916667	0.166667	0	0.210526	0.873684	1	yes	5	no	dispersal
plomel	1.85072	1.00071	1.89523	0	0.107143	0	1	0.676301	1	yes	5	no	dispersal
poicep	1.78783	1.0029	1.79681	0	0.647059	0	1	0.2	1	yes	5	no	dispersal
psieup	1.32944	1.39984	1.39967	0	0	0	1	1	1	yes	5	no	dispersal
psikra	1.34516	1.03637	1.43293	0	0.0619469	0	1	0.958396	1	yes	5	no	dispersal
syrrev	1.42767	1.35838	NA	1	0.967742	0.016129	0.0117096	0.0995316	0.949649	yes	5	no	dispersal
vidmac	1.00918	1.11851	1.85662	1	1	0.875	0	0	0.521277	yes	5	no	dispersal
acrcri	1.52066	1.98509	1.49061	1	1	1	0	0	0.230769	yes	5	yes_mop	dispersal
acrtri	1.81087	1.08659	1.77595	0	0	0.5	1	0.966667	0.7	yes	5	yes_mop	dispersal
agafis	1.06884	1.34459	1.76547	1	1	0	0	0	0.786517	yes	5	yes_mop	dispersal
agaper	1.36096	1.28117	NA	1	1	0	0	0	1	yes	5	yes_mop	dispersal
agaros	1.59421	1.11077	1.84001	0	0	0	1	0.247059	1	yes	5	yes_mop	dispersal
amaama	1.7249	1.54115	1.73261	0	0	0	1	1	1	yes	5	yes_mop	dispersal
araacu	1.57139	1.51075	1.66714	0.857143	0.857143	0.714286	0.24	0.506667	0.466667	yes	5	yes_mop	dispersal
chrpic	1.54037	1.46554	NA	1	1	0	0	0.00737101	0.933661	yes	5	yes_mop	dispersal
estast	1.00239	1.00482	1.77263	1	1	1	0	0	0.10241	yes	5	yes_mop	dispersal
estmel	1.5919	1.07429	1.81095	0	0	0	1	0.967742	1	yes	5	yes_mop	dispersal
esttro	1.79351	1.02088	1.80488	0	0.571429	0	1	0.170213	1	yes	5	yes_mop	dispersal
eupafe	1.00661	1.01466	1.74795	1	1	0.666667	0	0	0.752941	yes	5	yes_mop	dispersal
myimon	0.997409	1.3301	1.46806	1	0.689655	0.689655	0	0.657303	0.576404	yes	5	yes_mop	dispersal
nannen	1.81268	1.18869	NA	1	0.25	0	0.246575	0.863014	1	yes	5	yes_mop	dispersal
plomel	1.86696	1.03709	1.95703	0	0.5	0	1	0.309859	1	yes	5	yes_mop	dispersal
poicep	1.77288	1.20012	1.78114	0	1	0	1	0	1	yes	5	yes_mop	dispersal
psieup	1.33664	1.40745	1.41019	0	0	0	1	1	1	yes	5	yes_mop	dispersal
psikra	1.34352	1.05646	1.43333	0	0.0729167	0	1	0.953855	1	yes	5	yes_mop	dispersal
syrrev	1.42525	1.36053	NA	1	0.967742	0.016129	0.011919	0.090584	0.958284	yes	5	yes_mop	dispersal
vidmac	1.02144	1.35761	1.86044	1	1	0.75	0	0	0.859649	yes	5	yes_mop	dispersal
acrcri	1.07832	1.61848	1.6833	1	1	1	0	0	0.4622	yes	2.5	no	whole_europe
acrtri	1.79619	1.06404	1.76498	0.555556	0.666667	1	0.9024	0.1806	0.7922	yes	2.5	no	whole_europe
agafis	1.05558	1.17937	1.75607	1	1	0.333333	0	0	0.854	yes	2.5	no	whole_europe
agaper	1.13774	1.04309	NA	1	1	0	0.0468	0.0008	1	yes	2.5	no	whole_europe
agaros	1.60361	1.11167	1.84001	0	1	0	0.9992	0.2002	0.9996	yes	2.5	no	whole_europe
amaama	1.72891	1.55049	1.73664	0	0	0	1	1	1	yes	2.5	no	whole_europe
araacu	1.572	1.55027	1.68544	1	0.909091	0.909091	0.3272	0.837	0.849	yes	2.5	no	whole_europe
chrpic	1.54049	1.46772	1.07983	1	1	0	0	0.0438	0.5682	yes	2.5	no	whole_europe
estast	1.00082	1.00426	1.74009	1	1	1	0	0	0.339	yes	2.5	no	whole_europe
estmel	1.61827	1.01184	1.83074	0	0.142857	0	1	0.8236	1	yes	2.5	no	whole_europe
esttro	1.80066	1.00295	1.81575	0	0.565217	0	1	0.0394	1	yes	2.5	no	whole_europe
eupafe	1.00174	1.00646	1.75028	1	1	1	0	0	0.7126	yes	2.5	no	whole_europe
myimon	0.995093	1.32552	1.44662	1	0.772727	0.909091	0	0.7498	0.634	yes	2.5	no	whole_europe
nannen	1.44729	1.07786	1.94675	0.916667	0.25	0	0.6278	0.7378	0.9998	yes	2.5	no	whole_europe
plomel	1.85159	1.00071	1.89913	0	0.142857	0	1	0.116	1	yes	2.5	no	whole_europe
poicep	1.78857	1.00264	1.79872	0	0.764706	0	1	0.0156	1	yes	2.5	no	whole_europe
psieup	1.33198	1.4019	1.39836	0.0909091	0	0.181818	0.9688	0.9588	0.9328	yes	2.5	no	whole_europe
psikra	1.31279	1.02124	1.40768	0.0530973	0.336283	0	0.9906	0.7846	1	yes	2.5	no	whole_europe
syrrev	1.35938	1.24214	NA	1	1	0.0322581	0.2032	0.1568	0.7118	yes	2.5	no	whole_europe
vidmac	1.0091	1.11872	1.85754	1	1	1	0	0	0.8508	yes	2.5	no	whole_europe
acrcri	1.52066	1.98509	1.49061	1	1	1	0	0	0.513327	yes	2.5	yes_mop	whole_europe
acrtri	1.80884	1.08657	1.77462	0.625	0.75	1	0.922667	0.146667	0.836889	yes	2.5	yes_mop	whole_europe
agafis	1.06938	1.34497	1.76577	1	1	0.5	0	0	0.896023	yes	2.5	yes_mop	whole_europe
agaper	1.36096	1.28117	NA	1	1	0	0.0284318	0	1	yes	2.5	yes_mop	whole_europe
agaros	1.59638	1.11118	1.84001	0	1	0	1	0.117556	1	yes	2.5	yes_mop	whole_europe
amaama	1.7255	1.55598	1.7376	0	0	0	1	1	1	yes	2.5	yes_mop	whole_europe
araacu	1.56443	1.49848	1.67053	1	0.857143	0.857143	0.35332	0.877859	0.896736	yes	2.5	yes_mop	whole_europe
chrpic	1.54248	1.46813	1.07983	1	1	0	0	0.0460307	0.626195	yes	2.5	yes_mop	whole_europe
estast	1.00221	1.00483	1.77308	1	1	1	0	0	0.373019	yes	2.5	yes_mop	whole_europe
estmel	1.59693	1.07343	1.81095	0	0	0	1	0.818404	1	yes	2.5	yes_mop	whole_europe
esttro	1.79404	1.02053	1.80414	0	1	0	1	0.00177226	1	yes	2.5	yes_mop	whole_europe
eupafe	1.00609	1.01466	1.74695	1	1	1	0	0	0.787342	yes	2.5	yes_mop	whole_europe
myimon	1.00448	1.2587	1.42936	1	0.706897	0.87931	0	0.790754	0.668657	yes	2.5	yes_mop	whole_europe
nannen	1.81487	1.198	NA	1	0.25	0	0.670956	0.72221	1	yes	2.5	yes_mop	whole_europe
plomel	1.86858	1.04113	1.95694	0	0.666667	0	1	0.0327506	1	yes	2.5	yes_mop	whole_europe
poicep	1.77262	1.20163	1.78088	0	1	0	1	0.000443262	1	yes	2.5	yes_mop	whole_europe
psieup	1.33238	1.40589	1.41138	0	0	0.1	0.972222	0.957556	0.945111	yes	2.5	yes_mop	whole_europe
psikra	1.31334	1.03552	1.41142	0.0520833	0.385417	0	0.991567	0.763648	1	yes	2.5	yes_mop	whole_europe
syrrev	1.36652	1.23747	NA	1	1	0.0322581	0.207388	0.14753	0.76947	yes	2.5	yes_mop	whole_europe
vidmac	1.02205	1.35587	1.86082	1	1	1	0	0	0.933378	yes	2.5	yes_mop	whole_europe
acrcri	1.07607	1.61633	1.67609	1	1	1	0	0	0.138889	yes	2.5	no	dispersal
acrtri	1.79219	1.0636	1.76454	0.555556	0.666667	1	0.681818	0.372727	0.318182	yes	2.5	no	dispersal
agafis	1.05539	1.18125	1.75566	1	1	0.333333	0	0	0.774194	yes	2.5	no	dispersal
agaper	1.13932	1.04132	NA	1	1	0	0	0	1	yes	2.5	no	dispersal
agaros	1.59457	1.11092	1.84001	0	1	0	1	0.206522	1	yes	2.5	no	dispersal
amaama	1.73117	1.54868	1.73576	0	0	0	1	1	1	yes	2.5	no	dispersal
araacu	1.56939	1.5209	1.68867	1	0.909091	0.909091	0.0900901	0.333333	0.315315	yes	2.5	no	dispersal
chrpic	1.53974	1.46569	1.07983	1	1	0	0	0.00484262	0.871671	yes	2.5	no	dispersal
estast	1.00084	1.00421	1.7391	1	1	1	0	0	0.0506993	yes	2.5	no	dispersal
estmel	1.6243	1.01138	1.8226	0	0.142857	0	1	0.939394	1	yes	2.5	no	dispersal
esttro	1.79938	1.00292	1.81924	0	0.565217	0	1	0.382114	1	yes	2.5	no	dispersal
eupafe	1.00176	1.00664	1.74882	1	1	1	0	0	0.282609	yes	2.5	no	dispersal
myimon	0.995352	1.33196	1.4494	1	0.772727	0.909091	0	0.542234	0.326975	yes	2.5	no	dispersal
nannen	1.46335	1.07688	1.94675	0.916667	0.25	0	0.2	0.842105	1	yes	2.5	no	dispersal
plomel	1.84809	1.00071	1.89676	0	0.142857	0	1	0.65896	1	yes	2.5	no	dispersal
poicep	1.78626	1.00273	1.79614	0	0.764706	0	1	0.123077	1	yes	2.5	no	dispersal
psieup	1.33155	1.40289	1.4058	0.0909091	0	0.181818	0.946429	0.910714	0.924107	yes	2.5	no	dispersal
psikra	1.30997	1.02056	1.40977	0.0530973	0.336283	0	0.984962	0.685213	1	yes	2.5	no	dispersal
syrrev	1.36486	1.24835	NA	1	1	0.0322581	0.00819672	0.0199063	0.909836	yes	2.5	no	dispersal
vidmac	1.00883	1.13107	1.85613	1	1	1	0	0	0.468085	yes	2.5	no	dispersal
acrcri	1.52066	1.98509	1.49061	1	1	1	0	0	0.192308	yes	2.5	yes_mop	dispersal
acrtri	1.81122	1.08623	1.77152	0.625	0.75	1	0.7	0.3	0.388889	yes	2.5	yes_mop	dispersal
agafis	1.06866	1.34843	1.76711	1	1	0.5	0	0	0.775281	yes	2.5	yes_mop	dispersal
agaper	1.36096	1.28117	NA	1	1	0	0	0	1	yes	2.5	yes_mop	dispersal
agaros	1.58481	1.11133	1.84001	0	1	0	1	0.141176	1	yes	2.5	yes_mop	dispersal
amaama	1.72679	1.55787	1.73652	0	0	0	1	1	1	yes	2.5	yes_mop	dispersal
araacu	1.56324	1.50567	1.66762	1	0.857143	0.857143	0.133333	0.44	0.44	yes	2.5	yes_mop	dispersal
chrpic	1.54115	1.46574	NA	1	1	0	0	0.002457	0.884521	yes	2.5	yes_mop	dispersal
estast	1.00229	1.00484	1.76913	1	1	1	0	0	0.0873494	yes	2.5	yes_mop	dispersal
estmel	1.59356	1.06938	1.81095	0	0	0	1	0.967742	1	yes	2.5	yes_mop	dispersal
esttro	1.79401	1.01997	1.80439	0	1	0	1	0.0106383	1	yes	2.5	yes_mop	dispersal
eupafe	1.00598	1.01156	1.74797	1	1	1	0	0	0.535294	yes	2.5	yes_mop	dispersal
myimon	1.00446	1.25589	1.42964	1	0.706897	0.87931	0	0.619101	0.374157	yes	2.5	yes_mop	dispersal
nannen	1.81691	1.18403	NA	1	0.25	0	0.232877	0.835616	1	yes	2.5	yes_mop	dispersal
plomel	1.86708	1.04073	1.9552	0	0.666667	0	1	0.267606	1	yes	2.5	yes_mop	dispersal
poicep	1.77263	1.20099	1.78059	0	1	0	1	0	1	yes	2.5	yes_mop	dispersal
psieup	1.33584	1.40477	1.40986	0	0	0.1	0.947867	0.909953	0.938389	yes	2.5	yes_mop	dispersal
psikra	1.31036	1.03543	1.41207	0.0520833	0.385417	0	0.985931	0.651097	1	yes	2.5	yes_mop	dispersal
syrrev	1.36665	1.24607	NA	1	1	0.0322581	0.00834327	0.0178784	0.924911	yes	2.5	yes_mop	dispersal
vidmac	1.02158	1.35498	1.86128	1	1	1	0	0	0.77193	yes	2.5	yes_mop	dispersal

## Sheet: NicheMapper
species	omis_NM_species	omis_NM_intra	sens_NM_species	sens_NM_intra	spec_NM_species	spec_NM_intra	background
acrcri	0	0	1	1	0.72	0.127	whole_europe
acrtri	0	0	1	1	0.644	0.375	whole_europe
agafis	0.5	0.2	0.5	0.8	0.825	0.632	whole_europe
agaper	0	0	1	1	0.7	0.64	whole_europe
agaros	0.194	0	0.806	1	0.941	0.7	whole_europe
amaama	0.226	0	0.774	1	0.9	0.425	whole_europe
araacu	0.132	0.088	0.868	0.912	0.892	0.55	whole_europe
chrpic	0	0	1	1	0.177	0	whole_europe
estast	0.446	0	0.554	1	0.951	0.367	whole_europe
estmel	0.138	0	0.862	1	0.931	0.383	whole_europe
esttro	0.636	0.136	0.364	0.864	0.982	0.696	whole_europe
eupafe	0.676	0.098	0.324	0.902	0.979	0.44	whole_europe
myimon	0.024	0	0.976	1	0.515	0.26	whole_europe
nannen	0	0	1	1	0.709	0.194	whole_europe
plomel	0.333	0.053	0.667	0.947	0.904	0.217	whole_europe
poicep	0	0	1	1	0.45	0.247	whole_europe
psieup	0	0	1	1	0.425	0.139	whole_europe
psikra	0.125	0.03	0.875	0.97	0.95	0.24	whole_europe
syrrev	0.152	0	0.848	1	0.046	0.012	whole_europe
vidmac	0.625	0.13	0.375	0.87	0.9	0.611	whole_europe
acrcri	0	0	1	1	0.189	0.01	dispersal
acrtri	0	0	1	1	0.725	0.254	dispersal
agafis	0.5	0.2	0.5	0.8	0.667	0.311	dispersal
agaper	0	0	1	1	0.65	0.25	dispersal
agaros	0.194	0	0.806	1	0.168	0.349	dispersal
amaama	0.226	0	0.774	1	0.145	0.039	dispersal
araacu	0.132	0.088	0.868	0.912	0.008	0.372	dispersal
chrpic	0	0	1	1	0.688	0	dispersal
estast	0.446	0	0.554	1	0.364	0.142	dispersal
estmel	0.138	0	0.862	1	0.718	0.131	dispersal
esttro	0.636	0.136	0.364	0.864	0.871	0.567	dispersal
eupafe	0.676	0.098	0.324	0.902	0.184	0.223	dispersal
myimon	0.024	0	0.976	1	0.345	0.154	dispersal
nannen	0	0	1	1	0.407	0.074	dispersal
plomel	0.333	0.053	0.667	0.947	0.072	0.093	dispersal
poicep	0	0	1	1	0.008	0.089	dispersal
psieup	0	0	1	1	0.122	0.524	dispersal
psikra	0.125	0.03	0.875	0.97	0.006	0.084	dispersal
syrrev	0.152	0	0.848	1	0.775	0	dispersal
vidmac	0.625	0.13	0.375	0.87	0	0.068	dispersal
