# Supplementary material for: Mechanistic models project bird invasions with accuracy
Source: Nat Commun. 2023 May 2;14:2520. doi: 10.1038/s41467-023-38329-4 (PMC10154326; doi:10.1038/s41467-023-38329-4)
Supplement: Supplementary file 5 — Supplementary Data 3 [file 41467_2023_38329_MOESM5_ESM.xlsx]

## Sheet: readme
SDM native range evaluation		GLMM models testing how model accurracy varies according to model algorithm (BART, GLM, FNE), predictor variables used (climate only vs climate + habitat + biotic interactions) and native range omission rate (threshold E: 2.5 vs 5%)
SDM invasive range evaluation		GLMM models testing how model accurracy varies according to model algorithm (BART, GLM, FNE), predictor variables used (climate only vs climate + habitat + biotic interactions),accessible background definition and invasive range omission rate (threshold E: 2.5 vs 5%)
SDM vs NicheMapper sensitivity		GLMM models testing how sensitivity varies according to model algorithm (SDM: BART, GLM, FNE; Mechanistic: NicheMapper), background area and for the SDMs invasive range omission rate (threshold E: 2.5 vs 5%)
SDM vs NicheMapper specificity		GLMM models testing how specificity varies according to model algorithm (SDM: BART, GLM, FNE; Mechanistic: NicheMapper), background area and for the SDMs invasive range omission rate (threshold E: 2.5 vs 5%)
SDM native sample size		(G)LMM models testing whether the number of native range occurrences available for model training influence correlative model evaluation statistics (AUC ratio, sensitivity, specificity)
SDM invasive sample size		(G)LMM models testing whether the number of invasive range occurrences available for evaluation influence correlative model evaluation statistics (AUC ratio, sensitivity, specificity)
niche dynamics		(G)LMM models testing whether the amount of niche expansion measured influences (correlative and mechanistic) model evaluation statistics (AUC ratio, sensitivity, specificity)
SDM-NTI		(G)LMM models testing whether the amount of native range niche truncation influences (correlative and mechanistic) model evaluation statistics (AUC ratio, sensitivity, specificity)

## Sheet: SDM native range evaluation
Native range correlative models: AUCratio to evaluate how model accurracy varies according to model algorithm (BART, GLM, FNE), predictor variables used (climate only vs climate + habitat + biotic interactions) and native range omission rate (threshold E: 2.5 vs 5%)
model	m1 <- lmer(AUC ~preds+threshold+algorithm + preds:algorithm + (1|species),data=AUCnative)
	anova(m1)
	Type III Analysis of Variance Table with Satterthwaite's method
		Sum Sq	Mean Sq	NumDF	DenDF	F value	Pr(>F)
	preds	0.14579	0.14579	1	214	24.128	1.789e-06	***
	threshold	0.07318	0.07318	1	214	12.111	0.0006075	***
	algorithm	1.53842	0.76921	2	214	127.303	< 2.2e-16	***
	preds:algorithm	0.15162	0.07581	2	214	12.546	7.043e-06	***
	pairs(emmeans (m1, ~ threshold))
	contrast	estimate	SE	df	t.ratio	p.value
	2.5 - 5	-0.0349	0.01	214	-3.48	0.0006
	pairs(emmeans (m1, ~ preds|algorithm))
	algorithm = AUCratio_glm:
	contrast	estimate	SE	df	t.ratio	p.value
	clim - clim_hb	-0.072	0.0174	214	-4.144	<.0001
	algorithm = AUCratio_bart:
	contrast	estimate	SE	df	t.ratio	p.value
	clim - clim_hb	-0.0963	0.0174	214	-5.538	<.0001
	algorithm = fne:
	contrast	estimate	SE	df	t.ratio	p.value
	clim - clim_hb	0.0204	0.0174	214	1.174	0.2416
Native range correlative models: specificity to evaluate how model accurracy varies according to model algorithm (BART, GLM, FNE), predictor variables used (climate only vs climate + habitat + biotic interactions) and native range omission rate (threshold E: 2.5 vs 5%)
model	m2 <- glmmTMB(SPEC ~ preds+threshold+algorithm + (1|species), SPECnative, family=beta_family(link="logit"))
	car::Anova(m2)
	Analysis of Deviance Table (Type II Wald chisquare tests)
	Response: SPEC
		Chisq	Df	Pr(>Chisq)
	preds	56.444	1	5.783e-14	***
	threshold	27.933	1	1.256e-07	***
	algorithm	185.63	1	< 2.2e-16	***
	pairs(emmeans (m2, ~ preds|algorithm,type="response"))
	algorithm = spec_glm:
	contrast	odds.ratio	SE	df	t.ratio	p.value
	clim / clim_hb	0.63	0.0524	153	-5.555	<.0001
	algorithm = spec_bart:
	contrast	odds.ratio	SE	df	t.ratio	p.value
	clim / clim_hb	0.667	0.0531	153	-5.087	<.0001
Native range correlative models: sensitivity to evaluate how model accurracy varies according to model algorithm (BART, GLM, FNE), predictor variables used (climate only vs climate + habitat + biotic interactions) and native range omission rate (threshold E: 2.5 vs 5%)
model	m3 <- glmmTMB(SENS ~ preds+threshold+algorithm + (1|species), SENSnative, family=beta_family(link="logit"))
	car::Anova(m3)
	Analysis of Deviance Table (Type II Wald chisquare tests)
	Response: SENS
		Chisq	Df	Pr(>Chisq)
	preds	12.293	1	0.0004548	***
	threshold	107.722	1	< 2.2e-16	***
	algorithm	182.287	1	< 2.2e-16	***
	pairs(emmeans (m3, ~ preds|algorithm,type="response"))
	algorithm = sens_glm:
	contrast	odds.ratio	SE	df	t.ratio	p.value
	clim / clim_hb	1.14	0.0817	153	1.883	0.0616
	algorithm = sens_bart:
	contrast	odds.ratio	SE	df	t.ratio	p.value
	clim / clim_hb	1.18	0.0658	153	2.979	0.0034

## Sheet: SDM invasive range evaluation
correlative model invasive range forecast: AUCratio to evaluate how model accurracy varies according to model algorithm (BART, GLM, FNE), predictor variables used (climate only vs climate + habitat + biotic interactions),accessible background definition and invasive range omission rate (threshold E: 2.5 vs 5%)
model	m_AUC <- lmer(AUC ~ extrapol + threshold + algorithm + mop + invaded + preds
		+ extrapol:preds
		+ algorithm:extrapol
		+ algorithm:mop
		+ algorithm:preds + (1|species),data=AUCratio)
	anova(m_AUC)
	Type III Analysis of Variance Table with Satterthwaite's method
		Sum Sq	Mean Sq	NumDF	DenDF	F value	Pr(>F)
	extrapol	0.6683	0.6683	1	1702.2	13.7359	0.0002171	***
	threshold	0.018	0.018	1	1702.1	0.3705	0.542793
	algorithm	15.4045	7.7022	2	1703.4	158.304	< 2.2e-16	***
	mop	1.0883	1.0883	1	1702.7	22.3669	2.438e-06	***
	invaded	0.0001	0.0001	1	1702.1	0.0028	0.958006
	preds	3.4964	3.4964	1	1709.8	71.8608	< 2.2e-16	***
	extrapol:preds	0.4128	0.4128	1	1702.2	8.4853	0.003627	**
	extrapol:algorithm	0.4071	0.2035	2	1702.2	4.1834	0.0154041	*
	algorithm:mop	0.4231	0.2115	2	1702.2	4.3475	0.0130825	*
	algorithm:preds	6.1427	3.0714	2	1703.3	63.1255	< 2.2e-16	***
	pairs(emmeans(m_AUC, ~ preds|algorithm))
	algorithm = AUCratio_glm:
	contrast	estimate	SE	df	t.ratio	p.value
	climate - climate_biot_hab	0.0904	0.0182	1706	4.955	<.0001
	algorithm = AUCratio_bart:
	contrast	estimate	SE	df	t.ratio	p.value
	climate - climate_biot_hab	-0.0551	0.0182	1706	-3.022	0.0025
	algorithm = AUCratio_fne:
	contrast	estimate	SE	df	t.ratio	p.value
	climate - climate_biot_hab	0.2415	0.0193	1705	12.523	<.0001
climate-only correlative model invasive range forecast: AUCratio to evaluate how model accurracy varies according to model algorithm (BART, GLM, FNE), accessible background definition and invasive range omission rate (threshold E: 2.5 vs 5%)
model	m_AUC <- lmer(AUC ~ extrapol + threshold + algorithm + mop + invaded
		+ extrapol:algorithm + (1|species),data=AUCratio)
	anova(m_AUC)
	Type III Analysis of Variance Table with Satterthwaite's method
		Sum Sq	Mean Sq	NumDF	DenDF	F value	Pr(>F)
	extrapol	1.2048	1.2048	1 895.65	23.284	1.642e-06	***
	threshold	0.0107	0.0107	1 895.09	0.2073	0.649001
	algorithm	22.0235	11.0118	2 896.79	212.814	< 2.2e-16	***
	mop	0.3963	0.3963	1 895.15	7.658	0.005769	**
	invaded	0.0022	0.0022	1 895.11	0.0434	0.834992
	extrapol:algorithm	0.7066	0.3533	2 895.63	6.8284	0.00114	**
	pairs(emmeans(m_AUC, ~ mop|algorithm))
	algorithm = AUCratio_glm:
	contrast	estimate	SE	df	t.ratio	p.value
	no - yes_mop	-0.05732	0.0254	893	-2.258	0.0242
	algorithm = AUCratio_bart:
	contrast	estimate	SE	df	t.ratio	p.value
	no - yes_mop	-0.07051	0.0254	893	-2.778	0.0056
	algorithm = AUCratio_fne:
	contrast	estimate	SE	df	t.ratio	p.value
	no - yes_mop	0.00946	0.027	893	0.35	0.7263
	pairs(emmeans(m_AUC, ~ extrapol|algorithm))
	algorithm = AUCratio_glm:
	contrast	estimate	SE	df	t.ratio	p.value
	clamping - yes	-0.08381	0.0254	893	-3.301	0.001
	algorithm = AUCratio_bart:
	contrast	estimate	SE	df	t.ratio	p.value
	clamping - yes	0.000736	0.0254	893	0.029	0.9769
	algorithm = AUCratio_fne:
	contrast	estimate	SE	df	t.ratio	p.value
	clamping - yes	-0.133524	0.0272	895	-4.917	<.0001
climate-only correlative model invasive range forecast: sensitivity to evaluate how model accurracy varies according to model algorithm (BART, GLM, FNE), accessible background definition and invasive range omission rate (threshold E: 2.5 vs 5%)
model	m_sens <- glmmTMB(sens ~ extrapol + threshold + algorithm +invaded+mop + (1|species), sens, family=beta_family(link="logit"))
	car::Anova(m_sens)
	Analysis of Deviance Table (Type II Wald chisquare tests)
	Response: sens
		Chisq	Df	Pr(>Chisq)
	extrapol	0	1	1
	threshold	18.4963	1	1.702e-05	***
	algorithm	129.993	2	< 2.2e-16	***
	invaded	0	1	0.9999
	mop	0.2975	1	0.5854
	pairs(emmeans(m_sens, ~ threshold))
	contrast	estimate	SE	df	t.ratio	p.value
	2.5 - 5	0.335	0.0779	951	4.301	<.0001
	pairs(emmeans(m_sens,~algorithm))
	contrast	estimate	SE	df	t.ratio	p.value
	sens_glm - sens_bart	-0.273	0.0944	951	-2.889	0.011
	sens_glm - sens_fne	0.875	0.0978	951	8.953	<.0001
	sens_bart - sens_fne	1.148	0.1053	951	10.903	<.0001
climate-only correlative model invasive range forecast: specificity to evaluate how model accurracy varies according to model algorithm (BART, GLM, FNE), accessible background definition and invasive range omission rate (threshold E: 2.5 vs 5%)
model	m_spec <- glmmTMB(spec ~ extrapol + threshold + algorithm + mop + invaded + (1|species), spec, family=beta_family(link="logit"))
	car::Anova(m_spec)
	Analysis of Deviance Table (Type II Wald chisquare tests)
	Response: spec
		Chisq	Df	Pr(>Chisq)
	extrapol	0.2848	1	0.593579
	threshold	7.6802	1	0.005583	**
	algorithm	282.651	2	< 2.2e-16	***
	mop	0.1209	1	0.728101
	invaded	2.1301	1	0.144433
	pairs(emmeans(m_spec, ~ threshold))
	contrast	estimate	SE	df	t.ratio	p.value
	2.5 - 5	-0.203	0.0734	951	-2.771	0.0057
	pairs(emmeans(m_spec, ~algorithm))
	contrast	estimate	SE	df	t.ratio	p.value
	spec_glm - spec_bart	0.618	0.091	951	6.785	<.0001
	spec_glm - spec_fne	-1.233	0.0964	951	-12.79	<.0001
	spec_bart - spec_fne	-1.85	0.112	951	-16.522	<.0001

## Sheet: SDM vs NicheMapper sensitivity
Forecasts of invasion risk: sensitivity to evaluate how accurracy varies according to model algorithm (SDM: BART, GLM, FNE; Mechanistic: NicheMapper) using the whole of Europe as background area and for the SDMs an invasive range omission rate of 5%
model	m_sens <- glmmTMB(sens ~ algorithm + (1|species),data_comp1, family=beta_family(link="logit"))
	car::Anova( m_sens)
	Analysis of Deviance Table (Type II Wald chisquare tests)
	Response: sens
		Chisq	Df	Pr(>Chisq)
	algorithm	22.13	4	0.0001889
	pairs(emmeans(m_sens, ~ algorithm))
	contrast	estimate	SE	df	t.ratio	p.value
	NM_intra - NM_species	0.17328	0.102	76	1.704	0.4379
	NM_intra - BART	0.41422	0.105	76	4.073	0.001
	NM_intra - FNE	0.67219	0.11	76	6.609	<.0001
	NM_intra - GLM	0.42127	0.105	76	4.142	0.0008
	NM_species - BART	0.24094	0.105	76	2.369	0.1352
	NM_species - FNE	0.49891	0.109	76	4.905	<.0001
	NM_species - GLM	0.248	0.105	76	2.438	0.1163
	BART - FNE	0.25797	0.104	76	2.536	0.0933
	BART - GLM	0.00706	0.102	76	0.069	1
	FNE - GLM	-0.25091	0.103	76	-2.467	0.1092
Forecasts of invasion risk: sensitivity to evaluate how accurracy varies according to model algorithm (SDM: BART, GLM, FNE; Mechanistic: NicheMapper) using the whole of Europe as background area and for the SDMs an invasive range omission rate of 2.5%
model	m_sens <- glmmTMB(sens ~ algorithm + (1|species),data_comp2, family=beta_family(link="logit"))
	car::Anova( m_sens)
	Analysis of Deviance Table (Type II Wald chisquare tests)
	Response: sens
		Chisq	Df	Pr(>Chisq)
	algorithm	15.549	4	0.003688
	pairs(emmeans(m_sens, ~ algorithm))
	contrast	estimate	SE	df	t.ratio	p.value
	NM_intra - NM_species	0.1733	0.135	76	1.712	0.4328
	NM_intra - sens_bart	0.2854	0.137	76	2.82	0.0469
	NM_intra - sens_fne	0.594	0.143	76	5.869	<.0001
	NM_intra - sens_glm	0.382	0.139	76	3.774	0.0028
	NM_species - sens_bart	0.1121	0.138	76	1.108	0.802
	NM_species - sens_fne	0.4208	0.142	76	4.157	0.0008
	NM_species - sens_glm	0.2087	0.139	76	2.062	0.2474
	sens_bart - sens_fne	0.3086	0.14	76	3.05	0.0254
	sens_bart - sens_glm	0.0966	0.137	76	0.954	0.8745
	sens_fne - sens_glm	-0.2121	0.138	76	-2.096	0.2327
Forecasts of invasion risk: sensitivity to evaluate how accurracy varies according to model algorithm (SDM: BART, GLM, FNE; Mechanistic: NicheMapper) using as background area the part of Europe accessible to invaders via dispersal since their introduction and for the SDMs an invasive range omission rate of 5%
model	m_sens <- glmmTMB(sens ~ algorithm + (1|species),data_comp3, family=beta_family(link="logit"))
	car::Anova( m_sens)
	Analysis of Deviance Table (Type II Wald chisquare tests)
	Response: sens
		Chisq	Df	Pr(>Chisq)
	algorithm	22.13	4	0.0001889
	pairs(emmeans(m_sens, ~ algorithm))
	contrast	estimate	SE	df	t.ratio	p.value
	NM_intra - NM_species	0.17328	0.102	76	1.704	0.4379
	NM_intra - BART	0.41422	0.105	76	4.073	0.001
	NM_intra - FNE	0.67219	0.11	76	6.609	<.0001
	NM_intra - GLM	0.42127	0.105	76	4.142	0.0008
	NM_species - BART	0.24094	0.105	76	2.369	0.1352
	NM_species - FNE	0.49891	0.109	76	4.905	<.0001
	NM_species - GLM	0.248	0.105	76	2.438	0.1163
	BART - FNE	0.25797	0.104	76	2.536	0.0933
	BART - GLM	0.00706	0.102	76	0.069	1
	FNE - GLM	-0.25091	0.103	76	-2.467	0.1092
Forecasts of invasion risk: sensitivity to evaluate how accurracy varies according to model algorithm (SDM: BART, GLM, FNE; Mechanistic: NicheMapper) using as background area the part of Europe accessible to invaders via dispersal since their introduction and for the SDMs an invasive range omission rate of 2.5%
model	m_sens <- glmmTMB(sens ~ algorithm + (1|species),data_comp4, family=beta_family(link="logit"))
	car::Anova( m_sens)
	Analysis of Deviance Table (Type II Wald chisquare tests)
	Response: sens
		Chisq	Df	Pr(>Chisq)
	algorithm	15.549	4	0.003688
	pairs(emmeans(m_sens, ~ algorithm))
	contrast	estimate	SE	df	t.ratio	p.value
	NM_intra - NM_species	0.1733	0.135	76	1.712	0.4328
	NM_intra - sens_bart	0.2854	0.137	76	2.82	0.0469
	NM_intra - sens_fne	0.594	0.143	76	5.869	<.0001
	NM_intra - sens_glm	0.382	0.139	76	3.774	0.0028
	NM_species - sens_bart	0.1121	0.138	76	1.108	0.802
	NM_species - sens_fne	0.4208	0.142	76	4.157	0.0008
	NM_species - sens_glm	0.2087	0.139	76	2.062	0.2474
	sens_bart - sens_fne	0.3086	0.14	76	3.05	0.0254
	sens_bart - sens_glm	0.0966	0.137	76	0.954	0.8745
	sens_fne - sens_glm	-0.2121	0.138	76	-2.096	0.2327

## Sheet: SDM vs NicheMapper specificity
Forecasts of invasion risk: specificity to evaluate how accurracy varies according to model algorithm (SDM: BART, GLM, FNE; Mechanistic: NicheMapper) using the whole of Europe as background area and for the SDMs an invasive range omission rate of 5%
model	m_spec <- glmmTMB(spec ~ algorithm + (1|species),data_comp1, family=beta_family(link="logit"))
	car::Anova( m_spec)
	Analysis of Deviance Table (Type II Wald chisquare tests)
	Response: spec
		Chisq	Df	Pr(>Chisq)
	algorithm	23.67	4	9.301e-05
	pairs(emmeans(m_spec, ~ algorithm))
	contrast	estimate	SE	df	t.ratio	p.value
	NM_intra - NM_species	-0.3643	0.108	76	-3.96	0.0015
	NM_intra - spec_bart	-0.0416	0.1	76	-0.453	0.9912
	NM_intra - spec_fne	-0.5094	0.106	76	-5.537	<.0001
	NM_intra - spec_glm	-0.1652	0.097	76	-1.796	0.3834
	NM_species - spec_bart	0.3226	0.102	76	3.507	0.0067
	NM_species - spec_fne	-0.1451	0.1	76	-1.577	0.5165
	NM_species - spec_glm	0.199	0.097	76	2.164	0.2048
	spec_bart - spec_fne	-0.4677	0.1	76	-5.084	<.0001
	spec_bart - spec_glm	-0.1236	0.091	76	-1.343	0.6652
	spec_fne - spec_glm	0.3441	0.093	76	3.741	0.0032
Forecasts of invasion risk: specificity to evaluate how accurracy varies according to model algorithm (SDM: BART, GLM, FNE; Mechanistic: NicheMapper) using the whole of Europe as background area and for the SDMs an invasive range omission rate of 2.5%
model	m_spec <- glmmTMB(spec ~ algorithm + (1|species),data_comp2, family=beta_family(link="logit"))
	car::Anova( m_spec)
	Analysis of Deviance Table (Type II Wald chisquare tests)
	Response: spec
		Chisq	Df	Pr(>Chisq)
	algorithm	30.741	4	3.457e-06
	pairs(emmeans(m_spec, ~ algorithm))
	contrast	estimate	SE	df	t.ratio	p.value
	NM_intra - NM_species	-0.3643	0.106	76	-4.038	0.0012
	NM_intra - spec_bart	0.0303	0.099	76	0.336	0.9972
	NM_intra - spec_fne	-0.4722	0.103	76	-5.233	<.0001
	NM_intra - spec_glm	-0.1406	0.095	76	-1.559	0.5282
	NM_species - spec_bart	0.3946	0.102	76	4.374	0.0004
	NM_species - spec_fne	-0.1079	0.098	76	-1.196	0.7537
	NM_species - spec_glm	0.2237	0.095	76	2.479	0.1063
	spec_bart - spec_fne	-0.5025	0.1	76	-5.57	<.0001
	spec_bart - spec_glm	-0.171	0.091	76	-1.895	0.3289
	spec_fne - spec_glm	0.3316	0.092	76	3.675	0.0039
Forecasts of invasion risk: specificity to evaluate how accurracy varies according to model algorithm (SDM: BART, GLM, FNE; Mechanistic: NicheMapper) using the whole as background area the part of Europe accessible to invaders via dispersal since their introduction and for the SDMs an invasive range omission rate of 5%
model	m_spec <- glmmTMB(spec ~ algorithm + (1|species),data_comp4, family=beta_family(link="logit"))
	car::Anova( m_spec)
	Analysis of Deviance Table (Type II Wald chisquare tests)
	Response: spec
		Chisq	Df	Pr(>Chisq)
	algorithm	18.848	4	0.0008418
	pairs(emmeans(m_spec, ~ algorithm))
	contrast	estimate	SE	df	t.ratio	p.value
	NM_intra - NM_species	-0.3643	0.11	76	-3.798	0.0026
	NM_intra - spec_bart	-0.0666	0.101	76	-0.694	0.9572
	NM_intra - spec_fne	-0.4011	0.106	76	-4.182	0.0007
	NM_intra - spec_glm	-0.1064	0.097	76	-1.109	0.8012
	NM_species - spec_bart	0.2977	0.102	76	3.104	0.0219
	NM_species - spec_fne	-0.0368	0.102	76	-0.384	0.9953
	NM_species - spec_glm	0.2579	0.098	76	2.689	0.065
	spec_bart - spec_fne	-0.3346	0.098	76	-3.488	0.0071
	spec_bart - spec_glm	-0.0398	0.089	76	-0.415	0.9936
	spec_fne - spec_glm	0.2947	0.093	76	3.073	0.0239
Forecasts of invasion risk: specificity to evaluate how accurracy varies according to model algorithm (SDM: BART, GLM, FNE; Mechanistic: NicheMapper) using the whole as background area the part of Europe accessible to invaders via dispersal since their introduction and for the SDMs an invasive range omission rate of 2.5%
model	m_spec <- glmmTMB(spec ~ algorithm + (1|species),data_comp2, family=beta_family(link="logit"))
	car::Anova( m_spec)
	Analysis of Deviance Table (Type II Wald chisquare tests)
	Response: spec
		Chisq	Df	Pr(>Chisq)
	algorithm	25.118	4	4.763
	pairs(emmeans(m_spec, ~ algorithm))
	contrast	estimate	SE	df	t.ratio	p.value
	NM_intra - NM_species	-0.36429	0.108	76	-3.865	0.0021
	NM_intra - spec_bart	0.01146	0.099	76	0.122	0.9999
	NM_intra - spec_fne	-0.35581	0.104	76	-3.775	0.0028
	NM_intra - spec_glm	-0.08291	0.095	76	-0.88	0.9036
	NM_species - spec_bart	0.37575	0.102	76	3.986	0.0014
	NM_species - spec_fne	0.00848	0.099	76	0.09	1
	NM_species - spec_glm	0.28138	0.096	76	2.985	0.0303
	spec_bart - spec_fne	-0.36727	0.098	76	-3.896	0.0019
	spec_bart - spec_glm	-0.09437	0.088	76	-1.001	0.854
	spec_fne - spec_glm	0.2729	0.091	76	2.895	0.0385

## Sheet: SDM native sample size
AUCratio
model	m_AUCratio2 <- lmer(AUC ~ extrapol + threshold + algorithm + mop + invaded + N.rarefied
	+ mop:algorithm
	+ extrapol:algorithm
	+ extrapol:N.rarefied
	+ algorithm:N.rarefied
	+ (1|species),data=eval_AUCratio2)
	anova(m_AUCratio2)
	Type III Analysis of Variance Table with Satterthwaite's method
		Sum Sq	Mean Sq	NumDF	DenDF	F value	Pr(>F)
	extrapol	1.1282	1.12823	1	891.53	22.7407	2.165e-06
	threshold	0.0107	0.01071	1	891.04	0.2159	0.642276
	algorithm	5.2413	2.62066	2	893.76	52.8225	< 2.2e-16
	mop	0.3391	0.33907	1	891.1	6.8343	0.009093
	invaded	0.0017	0.00171	1	891.05	0.0345	0.852735
	N.rarefied	0.0057	0.00575	1	18.03	0.1158	0.737533
	algorithm:mop	0.2934	0.14672	2	891.1	2.9573	0.05247
	extrapol:algorithm	0.6456	0.32279	2	891.51	6.5062	0.001566
	algorithm:N.rarefied	1.805	0.90252	2	892.54	18.1913	1.805e-08
model	m_fne.alone <- lmer(AUC ~ extrapol + threshold + mop + invaded + N.rarefied +extrapol:N.rarefied + (1|species),data=fne.alone)
	anova(m_fne.alone)
	Type III Analysis of Variance Table with Satterthwaite's method
		Sum Sq	Mean Sq	NumDF	DenDF	F value	Pr(>F)
	extrapol	0.47283	0.47283	1	260.5	44.5199	1.505e-10
	threshold	0.00149	0.00149	1	259.938	0.1403	0.70825
	mop	0.03605	0.03605	1	259.972	3.3944	0.06656
	invaded	3e-05	3e-05	1	259.946	0.0027	0.95866
	N.rarefied	0.01249	0.01249	1	16.917	1.1762	0.29334
model	glm.alone <- eval_AUCratio2[eval_AUCratio2$algorithm =="AUCratio_glm",]
	anova(m_glm.alone)
	Type III Analysis of Variance Table with Satterthwaite's method
		Sum Sq	Mean Sq	NumDF	DenDF	F value	Pr(>F)
	extrapol	0.56193	0.56193	1	296	35.1748	8.395e-09
	threshold	0.00128	0.00128	1	296	0.0801	0.7773
	mop	0.26282	0.26282	1	296	16.4514	6.389e-05
	invaded	1e-05	1e-05	1	296	0.0004	0.9848
	N.rarefied	0.00982	0.00982	1	18	0.6146	0.4433
model	bart.alone <- eval_AUCratio2[eval_AUCratio2$algorithm =="AUCratio_bart",]
	anova(m_bart.alone)
	Type III Analysis of Variance Table with Satterthwaite's method
		Sum Sq	Mean Sq	NumDF	DenDF	F value	Pr(>F)
	extrapol	4e-05	4e-05	1	296	0.0125	0.911
	threshold	0.00788	0.00788	1	296	2.276	0.1325
	mop	0.39776	0.39776	1	296	114.927	<2e-16
	invaded	1e-05	1e-05	1	296	0.0037	0.9518
	N.rarefied	0.00164	0.00164	1	18	0.4739	0.5
sensitivity
model	m_sens2 <- glmmTMB(sens ~ extrapol + threshold + algorithm + mop + invaded + N.rarefied+ algorithm:N.rarefied + (1|species),eval_sens2, family=beta_family(link="logit"))
	car::Anova(m_eval_sens2)
	Analysis of Deviance Table (Type II Wald chisquare tests)
	Response: sens
		Chisq	Df	Pr(>Chisq)
	extrapol	0	1	1
	threshold	22.5041	1	2.097e-06
	algorithm	141.105	2	< 2.2e-16
	mop	0.5511	1	0.4579
	invaded	0	1	1
	N.rarefied	0.3231	1	0.5698
	algorithm:N.rarefied	141.483	2	< 2.2e-16
model	m_fne.alone <- glmmTMB(sens ~ N.rarefied+bg+ (1|species),data=fne.alone,family=beta_family(link="logit"))
	car::Anova(m_fne.alone)
	Analysis of Deviance Table (Type II Wald chisquare tests)
	Response: sens
		Chisq	Df	Pr(>Chisq)
	extrapol	0	1	1
	threshold	63.6749	1	1.467e-15
	mop	0.9036	1	0.341827
	invaded	0	1	0.999998
	N.rarefied	9.5121	1	0.002041
	summary(m_fne.alone)
		Estimate	Std. Error	z value	Pr(>|t|)
	N.rarefied	0.004635	0.001503	3.084	0.00204
model	m_glm.alone <- glmmTMB(sens ~ extrapol + threshold + mop + invaded + N.rarefied + (1|species),data=glm.alone,family=beta_family(link="logit"))
	car::Anova(m_glm.alone)
	Analysis of Deviance Table (Type II Wald chisquare tests)
	Response: sens
		Chisq	Df	Pr(>Chisq)
	extrapol	0	1	1
	threshold	19.1725	1	1.194e-05
	mop	0.1581	1	0.6909
	invaded	0	1	1
	N.rarefied	0.0355	1	0.8506
model	m_bart.alone <- glmmTMB(sens ~ extrapol + threshold + mop + invaded + N.rarefied + (1|species),data=bart.alone,family=beta_family(link="logit"))
	car::Anova(m_bart.alone)
	Analysis of Deviance Table (Type II Wald chisquare tests)
	Response: sens
		Chisq	Df	Pr(>Chisq)
	extrapol	0	1	1
	threshold	34.4071	1	4.471e-09
	mop	1.9961	1	0.1577
	invaded	0	1	1
	N.rarefied	0.3275	1	0.5672
specificity
model	m_eval_spec2 <- glmmTMB(spec ~ extrapol + threshold + algorithm + mop + invaded + N.rarefied +algorithm:N.rarefied + (1|species),eval_spec2, family=beta_family(link="logit"))
	car::Anova(m_eval_spec2)
	Analysis of Deviance Table (Type II Wald chisquare tests)
	Response: spec
		Chisq	Df	Pr(>Chisq)
	extrapol	0.2212	1	0.638155
	threshold	7.8468	1	0.005091
	algorithm	290.239	2	< 2.2e-16
	mop	0.1533	1	0.69537
	invaded	2.2158	1	0.136602
	N.rarefied	0.0813	1	0.775561
	algorithm:N.rarefied	40.5695	2	1.55e-09
model	m_fne.alone <- glmmTMB(spec ~ extrapol + threshold + mop + invaded + N.rarefied + (1|species),data=fne.alone,family=beta_family(link="logit"))
	car::Anova(m_fne.alone)
	Analysis of Deviance Table (Type II Wald chisquare tests)
	Response: spec
		Chisq	Df	Pr(>Chisq)
	extrapol	1.1578	1	0.281919
	threshold	18.598	1	1.614e-05
	mop	11.336	1	0.0007602
	invaded	57.5703	1	3.261e-14
	N.rarefied	3.9706	1	0.046301
	summary(m_fne.alone)
		Estimate	Std. Error	z value	Pr(>|t|)
	N.rarefied	-0.002177	0.001093	-1.993	0.0463
model	m_glm.alone <- glmmTMB(spec ~ extrapol + threshold + mop + invaded + N.rarefied + (1|species),data=glm.alone,family=beta_family(link="logit"))
	car::Anova(m_glm.alone)
	Analysis of Deviance Table (Type II Wald chisquare tests)
	Response: spec
		Chisq	Df	Pr(>Chisq)
	extrapol	4.6456	1	0.03113
	threshold	24.3928	1	7.856e-07
	mop	0.5819	1	0.44555
	invaded	67.4021	1	< 2.2e-16
	N.rarefied	0.0001	1	0.99434
model	m_bart.alone <- glmmTMB(spec ~ extrapol + threshold + mop + invaded + N.rarefied + (1|species),data=bart.alone,family=beta_family(link="logit"))
	car::Anova(m_bart.alone)
	Analysis of Deviance Table (Type II Wald chisquare tests)
	Response: spec
	extrapol	0	1	1
	threshold	40.8479	1	1.646e-10
	mop	4.4037	1	0.03586
	invaded	0.1941	1	0.65955
	N.rarefied	0.2813	1	0.59582

## Sheet: SDM invasive sample size
AUCratio
model	m_AUCratio2 <- lmer(AUC ~ extrapol + threshold + algorithm + mop + invaded + N.inv.rarefied
	+ mop:algorithm
	+ extrapol:algorithm
	+ (1|species),data=eval_AUCratio2)
	anova(m_AUCratio2)
	Type III Analysis of Variance Table with Satterthwaite's method
		Sum Sq	Mean Sq	NumDF	DenDF	F value	Pr(>F)
	extrapol	1.1905	1.1905	1	893.68	23.0906	1.812e-06
	threshold	0.0105	0.0105	1	893.04	0.2043	0.651376
	algorithm	21.986	10.993	2	894.98	213.222	< 2.2e-16
	mop	0.3585	0.3585	1	893.12	6.953	0.008513
	invaded	0.002	0.002	1	893.06	0.0388	0.84397
	N.inv.rarefied	0.2341	0.2341	1	17.98	4.5402	0.047168
	algorithm:mop	0.2697	0.1349	2	893.12	2.6159	0.07366
	extrapol:algorithm	0.695	0.3475	2	893.65	6.7402	0.001243
model	m_fne.alone <- lmer(AUC ~ extrapol + threshold + mop + invaded + N.inv.rarefied +N.inv.rarefied + (1|species),data=fne.alone)
	anova(m_fne.alone)
	Type III Analysis of Variance Table with Satterthwaite's method
		Sum Sq	Mean Sq	NumDF	DenDF	F value	Pr(>F)
	extrapol	0.47305	0.47305	1	260.52	44.5402	1.492e-10
	threshold	0.00149	0.00149	1	259.932	0.1399	0.7087
	mop	0.03581	0.03581	1	259.971	3.372	0.06745
	invaded	3e-05	3e-05	1	259.94	0.0028	0.95806
	N.inv.rarefied	0.02138	0.02138	1	16.907	2.0133	0.17409
model	m_glm.alone <- lmer(AUC ~ extrapol + threshold + mop + invaded + N.inv.rarefied + (1|species),data=glm.alone)
	anova(m_glm.alone)
	Type III Analysis of Variance Table with Satterthwaite's method
		Sum Sq	Mean Sq	NumDF	DenDF	F value	Pr(>F)
	extrapol	0.56193	0.56193	1	296	35.1748	8.395e-09
	threshold	0.00128	0.00128	1	296	0.0801	0.7773
	mop	0.26282	0.26282	1	296	16.4514	6.389e-05
	invaded	1e-05	1e-05	1	296	0.0004	0.9848
	N.inv.rarefied	0.01846	0.01846	1	18	1.1555	0.2966
model	m_bart.alone <- lmer(AUC ~ extrapol + threshold + mop + invaded + N.inv.rarefied + (1|species),data=bart.alone)
	anova(m_bart.alone)
	Type III Analysis of Variance Table with Satterthwaite's method
		Sum Sq	Mean Sq	NumDF	DenDF	F value	Pr(>F)
	extrapol	4e-05	4e-05	1	296	0.0125	0.911
	threshold	0.00788	0.00788	1	296	2.276	0.1325
	mop	0.39776	0.39776	1	296	114.927	<2e-16
	invaded	1e-05	1e-05	1	296	0.0037	0.9518
	N.inv.rarefied	0.00251	0.00251	1	18	0.7266	0.4052
sensitivity
model	m_eval_sens2 <- glmmTMB(sens ~ extrapol + threshold + algorithm + mop + invaded + N.inv.rarefied+ (1|species),eval_sens2, family=beta_family(link="logit"))
	car::Anova(m_eval_sens2)
	Analysis of Deviance Table (Type II Wald chisquare tests)
	Response: sens
		Chisq	Df	Pr(>Chisq)
	extrapol	0	1	1
	threshold	18.4979	1	1.701e-05
	algorithm	130.024	2	< 2.2e-16
	mop	0.2977	1	0.5854
	invaded	0	1	1
	N.inv.rarefied	0.0689	1	0.7929
specificity
model	m_eval_spec2 <- glmmTMB(spec ~ extrapol + threshold + algorithm + mop + invaded + N.inv.rarefied
	+ algorithm:N.inv.rarefied
	+ (1|species),eval_spec2, family=beta_family(link="logit"))
	car::Anova(m_eval_spec2)
	Analysis of Deviance Table (Type II Wald chisquare tests)
	Response: spec
		Chisq	Df	Pr(>Chisq)
	extrapol	0.2318	1	0.630159
	threshold	7.9179	1	0.004895
	algorithm	283.418	2	< 2.2e-16
	mop	0.1303	1	0.718119
	invaded	2.2111	1	0.137023
	N.inv.rarefied	0.106	1	0.744796
	algorithm:N.inv.rarefied	35.3217	2	2.138e-08
model	m_fne.alone <- glmmTMB(spec ~ extrapol + threshold + mop + invaded + N.inv.rarefied + (1|species),data=fne.alone,family=beta_family(link="logit"))
	car::Anova(m_fne.alone)
	Analysis of Deviance Table (Type II Wald chisquare tests)
	Response: spec
		Chisq	Df	Pr(>Chisq)
	extrapol	1.1492	1	0.283711
	threshold	18.5325	1	1.67e-05
	mop	11.2775	1	0.0007845
	invaded	57.0931	1	4.157e-14
	N.inv.rarefied	1.0048	1	0.316158
model	m_glm.alone <- glmmTMB(spec ~ extrapol + threshold + mop + invaded + N.inv.rarefied + (1|species),data=glm.alone,family=beta_family(link="logit"))
	car::Anova(m_glm.alone)
	Analysis of Deviance Table (Type II Wald chisquare tests)
	Response: spec
		Chisq	Df	Pr(>Chisq)
	extrapol	4.6456	1	0.03113
	threshold	24.3936	1	7.853e-07
	mop	0.5819	1	0.44556
	invaded	67.4019	1	< 2.2e-16
	N.inv.rarefied	0.0731	1	0.78687
model	m_bart.alone <- glmmTMB(spec ~ extrapol + threshold + mop + invaded + N.inv.rarefied + (1|species),data=bart.alone,family=beta_family(link="logit"))
	car::Anova(m_bart.alone)
	Analysis of Deviance Table (Type II Wald chisquare tests)
	Response: spec
	extrapol	0	1	0.99999
	threshold	40.9069	1	1.597e-10
	mop	4.4064	1	0.03581
	invaded	0.1935	1	0.65999
	N.inv.rarefied	0.7046	1	0.40125

## Sheet: niche dynamics
AUCratio
model	m_AUCratio_ne <- lmer(AUC ~ extrapol + threshold + algorithm + mop + invaded + niche.expansion
	+ mop:algorithm
	+ extrapol:algorithm
	+ algorithm:niche.expansion
	+ (1|species),data=AUCratio_ne)
	anova(m_AUCratio_ne)
	Type III Analysis of Variance Table with Satterthwaite's method
		Sum Sq	Mean Sq	NumDF	DenDF	F value	Pr(>F)
	extrapol	1.1875	1.1875	1	891.49	28.6075	1.127e-07
	threshold	0.0109	0.0109	1	891	0.2631	0.608141
	algorithm	12.0611	6.0305	2	891.09	145.277	< 2.2e-16
	mop	0.3453	0.3453	1	891.05	8.318	0.0040199
	invaded	0.0021	0.0021	1	891.01	0.0496	0.823886
	niche.expansion	0.1289	0.1289	1	17.95	3.1047	0.0950876
	algorithm:mop	0.2857	0.1428	2	891.05	3.4407	0.0324678
	extrapol:algorithm	0.6926	0.3463	2	891.47	8.3427	0.0002572
	algorithm:niche.expansion	9.0288	4.5144	2	892.03	108.753	< 2.2e-16
model	m_fne.alone <- lmer(AUC ~ extrapol + threshold + mop + invaded + niche.expansion + (1|species),data=fne.alone)
	anova(m_fne.alone)
	Type III Analysis of Variance Table with Satterthwaite's method
		Sum Sq	Mean Sq	NumDF	DenDF	F value	Pr(>F)
	extrapol	0.47313	0.47313	1	260.476	44.5472	1.487e-10
	threshold	0.00149	0.00149	1	259.925	0.1401	0.7085
	mop	0.03597	0.03597	1	259.958	3.3866	0.06687
	invaded	3e-05	3e-05	1	259.932	0.0027	0.95872
	niche.expansion	0	0	1	16.895	0.0002	0.98812
model	m_glm.alone <- lmer(AUC ~ extrapol + threshold + mop + invaded + niche.expansion + (1|species),data=glm.alone)
	anova(m_glm.alone)
	Type III Analysis of Variance Table with Satterthwaite's method
		Sum Sq	Mean Sq	NumDF	DenDF	F value	Pr(>F)
	extrapol	0.56193	0.56193	1	296	35.1748	8.395e-09
	threshold	0.00128	0.00128	1	296	0.0801	0.777332
	mop	0.26282	0.26282	1	296	16.4514	6.389e-05
	invaded	1e-05	1e-05	1	296	0.0004	0.984846
	niche.expansion	0.25423	0.25423	1	18	15.9138	0.0008602
	summary(m_glm.alone)
		Estimate	Std. Error	df	t value	Pr(>|t|)
	niche.expansion	0.4808	0.1205	18	3.989	0.00086
model	m_bart.alone <- lmer(AUC ~ extrapol + threshold + mop + invaded + niche.expansion + (1|species),data=bart.alone)
	anova(m_bart.alone)
	Type III Analysis of Variance Table with Satterthwaite's method
		Sum Sq	Mean Sq	NumDF	DenDF	F value	Pr(>F)
	extrapol	4e-05	4e-05	1	296	0.0125	0.911
	threshold	0.00788	0.00788	1	296	2.276	0.1325
	mop	0.39776	0.39776	1	296	114.927	<2e-16
	invaded	1e-05	1e-05	1	296	0.0037	0.9518
	niche.expansion	0.00168	0.00168	1	18	0.4843	0.4954
sensitivity
model	m_eval_ne <- glmmTMB(sens ~ extrapol + threshold + algorithm + mop + invaded + niche.expansion
	+ mop:algorithm
	+ extrapol:algorithm
	+ algorithm:niche.expansion
	+ (1|species),data=eval_ne,family=beta_family(link="logit"))
	car::Anova(m_eval_ne)
	Response: sens
		Chisq	Df	Pr(>Chisq)
	extrapol	0	1	0.999973
	threshold	19.5215	1	9.948e-06
	algorithm	125.56	2	< 2.2e-16
	mop	0.3741	1	0.540795
	invaded	0	1	0.999978
	niche.expansion	12.8063	1	0.0003455
	algorithm:mop	0.5599	2	0.755812
	extrapol:algorithm	0	2	1
	algorithm:niche.expansion	51.2432	2	7.459e-12
model	m_fne.alone <- glmmTMB(sens ~ extrapol + threshold + mop + invaded + niche.expansion + (1|species),data=fne.alone,family=beta_family(link="logit"))
	car::Anova(m_fne.alone)
	Analysis of Deviance Table (Type II Wald chisquare tests)
	Response: sens
		Chisq	Df	Pr(>Chisq)
	extrapol	0	1	1
	threshold	65.3734	1	6.197e-16
	mop	0.9071	1	0.3409
	invaded	0	1	1
	niche.expansion	34.2701	1	4.797e-09
	summary(m_fne.alone)
		Estimate	Std. Error	z value	Pr(>|t|)
	niche.expansion	-6.442	1.1	-5.854	4.8e-09
model	m_glm.alone <- glmmTMB(sens ~ extrapol + threshold + mop + invaded + niche.expansion + (1|species),data=glm.alone,family=beta_family(link="logit"))
	car::Anova(m_glm.alone)
	Analysis of Deviance Table (Type II Wald chisquare tests)
	Response: sens
		Chisq	Df	Pr(>Chisq)
	extrapol	0	1	1
	threshold	19.3373	1	1.095e-05
	mop	0.1621	1	0.68727
	invaded	0	1	0.99995
	niche.expansion	5.979	1	0.01448
	summary(m_glm.alone)
		Estimate	Std. Error	z value	Pr(>|t|)
	niche.expansion	-4.6	1.881	-2.445	0.01448
model	m_bart.alone <- glmmTMB(sens ~ extrapol + threshold + mop + invaded + niche.expansion +(1|species),data=bart.alone,family=beta_family(link="logit"))
	car::Anova(m_bart.alone)
	Analysis of Deviance Table (Type II Wald chisquare tests)
	Response: sens
		Chisq	Df	Pr(>Chisq)
	extrapol	0	1	0.99996
	threshold	34.6531	1	3.94e-09
	mop	2.044	1	0.1528
	invaded	0	1	0.99992
	niche.expansion	3.0275	1	0.08186	.
	summary(m_bart.alone)
		Estimate	Std. Error	z value	Pr(>|t|)
	niche.expansion	-1.72	0.9885	-1.74	0.08186
model	NMspecies.alone <- glmmTMB(sens ~ niche.expansion+ (1|species),data=NMspecies.alone,family=beta_family(link="logit"))
	car::Anova(NMspecies.alone)
	Analysis of Deviance Table (Type II Wald chisquare tests)
	Response: sens
		Chisq	Df	Pr(>Chisq)
	niche.expansion	0.649	1	0.4205
	summary(m_NMspecies.alone)
		Estimate	Std. Error	z value	Pr(>|t|)
	niche.expansion	0.5595	0.6945	0.806	0.4205
model	NMintra.alone <- glmmTMB(sens ~ niche.expansion+ (1|species),data=NMintra.alone,family=beta_family(link="logit"))
	car::Anova(NMintra.alone)
	Analysis of Deviance Table (Type II Wald chisquare tests)
	Response: sens
		Chisq	Df	Pr(>Chisq)
	niche.expansion	0.081	1	0.7759
	summary(m_NMintra.alone)
		Estimate	Std. Error	z value	Pr(>|t|)
	niche.expansion	0.1683	0.5912	0.285	0.776
specificity
model	m_eval_ne <- glmmTMB(spec ~ extrapol + threshold + algorithm + mop + invaded + niche.expansion
	+ mop:algorithm
	+ extrapol:algorithm
	+ algorithm:niche.expansion
	+ (1|species),data=eval_ne,family=beta_family(link="logit"))
	car::Anova(m_eval_ne)
	Response: spec
		Chisq	Df	Pr(>Chisq)
	extrapol	0.2989	1	0.584563
	threshold	8.7445	1	0.003105
	algorithm	289.862	2	< 2.2e-16
	mop	0.1467	1	0.701748
	invaded	2.3692	1	0.123754
	niche.expansion	10.3534	1	0.001292
	algorithm:mop	2.3137	2	0.314469
	extrapol:algorithm	0.4835	2	0.785261
	algorithm:niche.expansion	66.8403	2	3.061e-15
model	m_fne.alone <- glmmTMB(spec ~ extrapol + threshold + mop + invaded + niche.expansion + (1|species),data=fne.alone,family=beta_family(link="logit"))
	car::Anova(m_fne.alone)
	Analysis of Deviance Table (Type II Wald chisquare tests)
	Response: spec
		Chisq	Df	Pr(>Chisq)
	extrapol	1.1759	1	0.278199
	threshold	18.7226	1	1.512e-05
	mop	11.3787	1	0.0007429
	invaded	57.4768	1	3.42e-14
	niche.expansion	20.7848	1	5.139e-06
	summary(m_fne.alone)
		Estimate	Std. Error	z value	Pr(>|t|)
	niche.expansion	3.77048	0.82703	4.559	5.14e-06
model	m_glm.alone <- glmmTMB(spec ~ extrapol + threshold + mop + invaded + niche.expansion + (1|species),data=glm.alone,family=beta_family(link="logit"))
	car::Anova(m_glm.alone)
	Analysis of Deviance Table (Type II Wald chisquare tests)
	Response: spec
		Chisq	Df	Pr(>Chisq)
	extrapol	4.6635	1	0.03081
	threshold	24.5825	1	7.119e-07
	mop	0.583	1	0.445144
	invaded	67.9859	1	< 2.2e-16
	niche.expansion	10.0106	1	0.001556
	summary(m_glm.alone)
		Estimate	Std. Error	z value	Pr(>|t|)
	niche.expansion	6.29391	1.98925	3.164	0.00156
model	m_bart.alone <- glmmTMB(spec ~ extrapol + threshold + mop + invaded + niche.expansion +(1|species),data=bart.alone,family=beta_family(link="logit"))
	car::Anova(m_bart.alone)
	Analysis of Deviance Table (Type II Wald chisquare tests)
	Response: spec
		Chisq	Df	Pr(>Chisq)
	extrapol	0	1	1
	threshold	41.0358	1	1.495e-10
	mop	4.4501	1	0.0349
	invaded	0.1959	1	0.658
	niche.expansion	1.7768	1	0.1825
	summary(m_glm.alone)
		Estimate	Std. Error	z value	Pr(>|t|)
	niche.expansion	1.815	1.362	1.333	0.1825
model	NMspecies.alone <- glmmTMB(spec ~ niche.expansion+ (1|species),data=NMspecies.alone,family=beta_family(link="logit"))
	car::Anova(m_NMspecies.alone)
	Analysis of Deviance Table (Type II Wald chisquare tests)
	Response: spec
		Chisq	Df	Pr(>Chisq)
	niche.expansion	0.649	1	0.4205
	summary(m_NMspecies.alone)
		Estimate	Std. Error	z value	Pr(>|t|)
	niche.expansion	-0.3153	0.5927	-0.532	0.5948
model	NMintra.alone <- glmmTMB(spec ~ niche.expansion+ (1|species),data=NMintra.alone,family=beta_family(link="logit"))
	car::Anova(m_NMintra.alone)
	Analysis of Deviance Table (Type II Wald chisquare tests)
	Response: spec
		Chisq	Df	Pr(>Chisq)
	niche.expansion	0.081	1	0.7759
	summary(m_NMintra.alone)
		Estimate	Std. Error	z value	Pr(>|t|)
	niche.expansion	0.2373	0.6655	0.356	0.7214

## Sheet: SDM - NTI
AUCratio
model	m_AUCratio_nti <- lmer(AUC ~ extrapol + threshold + algorithm + mop + invaded + NTI
	+ mop:algorithm
	+ extrapol:algorithm
	+ algorithm:NTI
	+ (1|species),data=AUCratio_nti)
	anova(m_AUCratio_nti)
	Type III Analysis of Variance Table with Satterthwaite's method
		Sum Sq	Mean Sq	NumDF	DenDF	F value	Pr(>F)
	extrapol	1.143	1.143	1	891.55	22.7644	2.139e-06
	threshold	0.0107	0.0107	1	891.04	0.2133	0.644279
	algorithm	7.5392	3.7696	2	893.6	75.078	< 2.2e-16
	mop	0.342	0.342	1	891.1	6.811	0.009212
	invaded	0.0017	0.0017	1	891.06	0.0347	0.852331
	NTI	0.0189	0.0189	1	18.01	0.3765	0.547135
	algorithm:mop	0.2898	0.1449	2	891.1	2.8855	0.056349
	extrapol:algorithm	0.6571	0.3286	2	891.52	6.5439	0.001509
	algorithm:NTI	1.2789	0.6395	2	892.28	12.7362	3.517e-06
model	m_fne.alone <- lmer(AUC ~ extrapol + threshold + mop + invaded + NTI + (1|species),data=fne.alone)
	anova(m_fne.alone)
	Type III Analysis of Variance Table with Satterthwaite's method
		Sum Sq	Mean Sq	NumDF	DenDF	F value	Pr(>F)
	extrapol	0.47283	0.47283	1	260.484	44.5193	1.506e-10
	threshold	0.00149	0.00149	1	259.936	0.1403	0.70833
	mop	0.03603	0.03603	1	259.969	3.3928	0.06662
	invaded	3e-05	3e-05	1	259.943	0.0027	0.95881
	NTI	0.00623	0.00623	1	16.913	0.5866	0.45429
model	m_glm.alone <- lmer(AUC ~ extrapol + threshold + mop + invaded + NTI + (1|species),data=glm.alone)
	anova(m_glm.alone)
	Type III Analysis of Variance Table with Satterthwaite's method
		Sum Sq	Mean Sq	NumDF	DenDF	F value	Pr(>F)
	extrapol	0.56193	0.56193	1	296	35.1748	8.395e-09
	threshold	0.00128	0.00128	1	296	0.0801	0.7773
	mop	0.26282	0.26282	1	296	16.4514	6.389e-05
	invaded	1e-05	1e-05	1	296	0.0004	0.9848
	NTI	0.00953	0.00953	1	18	0.5965	0.4499
model	m_bart.alone <- lmer(AUC ~ extrapol + threshold + mop + invaded + NTI + (1|species),data=bart.alone)
	anova(m_bart.alone)
	Type III Analysis of Variance Table with Satterthwaite's method
		Sum Sq	Mean Sq	NumDF	DenDF	F value	Pr(>F)
	extrapol	4e-05	4e-05	1	296	0.0125	0.911
	threshold	0.00788	0.00788	1	296	2.276	0.1325
	mop	0.39776	0.39776	1	296	114.927	<2e-16
	invaded	1e-05	1e-05	1	296	0.0037	0.9518
	NTI	0.00232	0.00232	1	18	0.6712	0.4233
sensitivity
model	m_eval_nti <- glmmTMB(sens ~ extrapol + threshold + algorithm + mop + invaded + NTI
	+ mop:algorithm
	+ extrapol:algorithm
	+ algorithm:NTI
	+ (1|species),data=eval_nti,family=beta_family(link="logit"))
	car::Anova(m_eval_nti)
	Analysis of Deviance Table (Type II Wald chisquare tests)
	Response: sens
		Chisq	Df	Pr(>Chisq)
	extrapol	0	1	1
	threshold	20.425	1	6.201e-06
	algorithm	139.227	2	< 2.2e-16
	mop	0.4004	1	0.5269
	invaded	0	1	1
	NTI	0.4848	1	0.4863
	algorithm:mop	0.6953	2	0.7063
	extrapol:algorithm	0	2	1
	algorithm:NTI	76.1154	2	< 2.2e-16
model	m_fne.alone <- glmmTMB(sens ~ extrapol + threshold + mop + invaded + NTI + (1|species),data=fne.alone,family=beta_family(link="logit"))
	car::Anova(m_fne.alone)
	Type III Analysis of Variance Table with Satterthwaite's method
	Response: sens
		Chisq	Df	Pr(>Chisq)
	extrapol	44.5193	1	2.519e-11
	threshold	0.1403	1	0.70803
	mop	3.3928	1	0.06548	.
	invaded	0.0027	1	0.95877
	NTI	0.5866	1	0.44373
model	m_glm.alone <- glmmTMB(sens ~ extrapol + threshold + mop + invaded + NTI + (1|species),data=glm.alone,family=beta_family(link="logit"))
	car::Anova(m_glm.alone)
	Type III Analysis of Variance Table with Satterthwaite's method
	Response: sens
		Chisq	Df	Pr(>Chisq)
	extrapol	0	1	1
	threshold	19.1021	1	1.239e-05
	mop	0.1577	1	0.6912
	invaded	0	1	1
	NTI	1.7965	1	0.1801
model	m_bart.alone <- glmmTMB(sens ~ extrapol + threshold + mop + invaded + NTI +(1|species),data=bart.alone,family=beta_family(link="logit"))
	car::Anova(m_bart.alone)
	Type III Analysis of Variance Table with Satterthwaite's method
	Response: sens
		Chisq	Df	Pr(>Chisq)
	extrapol	0	1	1
	threshold	34.4603	1	4.35e-09
	mop	1.9945	1	0.1579
	invaded	0	1	1
	NTI	2.2239	1	0.1359
specificity
model	m_eval_nti <- glmmTMB(spec ~ extrapol + threshold + algorithm + mop + invaded + NTI
	+ mop:algorithm
	+ extrapol:algorithm
	+ algorithm:NTI
	+ (1|species),data=eval_nti,family=beta_family(link="logit"))
	car::Anova(m_eval_nti)
	Response: spec
		Chisq	Df	Pr(>Chisq)
	extrapol	0.2235	1	0.636362
	threshold	7.8186	1	0.005171
	algorithm	288.267	2	< 2.2e-16
	mop	0.1542	1	0.694546
	invaded	1.9333	1	0.164394
	NTI	0.76	1	0.383321
	algorithm:mop	2.3591	2	0.307413
	extrapol:algorithm	0.2775	2	0.870433
	algorithm:NTI	40.4516	2	1.645e-09
model	m_fne.alone <- glmmTMB(spec ~ extrapol + threshold + mop + invaded + NTI + (1|species),data=fne.alone,family=beta_family(link="logit"))
	car::Anova(m_fne.alone)
	Type III Analysis of Variance Table with Satterthwaite's method
	Response: spec
		Chisq	Df	Pr(>Chisq)
	extrapol	1.1577	1	0.281952
	threshold	18.5624	1	1.644e-05
	mop	11.294	1	0.0007776
	invaded	57.2296	1	3.878e-14
	NTI	0.0838	1	0.772211
model	m_glm.alone <- glmmTMB(spec ~ extrapol + threshold + mop + invaded + NTI + (1|species),data=glm.alone,family=beta_family(link="logit"))
	car::Anova(m_glm.alone)
	Type III Analysis of Variance Table with Satterthwaite's method
	Response: spec
		Chisq	Df	Pr(>Chisq)
	extrapol	4.641	1	0.03122
	threshold	24.3318	1	8.109e-07
	mop	0.5814	1	0.44578
	invaded	67.2648	1	2.374e-16
	NTI	0.9796	1	0.3223
model	m_bart.alone <- glmmTMB(spec ~ extrapol + threshold + mop + invaded + NTI +(1|species),data=bart.alone,family=beta_family(link="logit"))
	car::Anova(m_bart.alone)
	Type III Analysis of Variance Table with Satterthwaite's method
	Response: spec
		Chisq	Df	Pr(>Chisq)
	extrapol	0	1	1
	threshold	40.7689	1	1.713e-10
	mop	4.4036	1	0.03586
	invaded	0.1971	1	0.65709
	NTI	1.7881	1	0.18116
