# Supplementary material for: Mechanistic models project bird invasions with accuracy
Source: Nat Commun. 2023 May 2;14:2520. doi: 10.1038/s41467-023-38329-4 (PMC10154326; doi:10.1038/s41467-023-38329-4)
Supplement: Supplementary file 6 — Supplementary Data 4 [file 41467_2023_38329_MOESM6_ESM.xlsx]

## Sheet: Sheet1
species	NicheTruncationIndex
Acridotheres cristatellus	0
Acridotheres tristis	0.18
Agapornis fischeri	0
Agapornis personatus	0
Agapornis roseicollis	0
Amandava amandava	0.35
Aratinga acuticaudata	0
Chrysolophus pictus	0
Estrilda astrild	0.33
Estrilda melpoda	0.08
Estrilda troglodytes	0.08
Euplectes afer	0.15
Myiopsitta monachus	0.11
Nandayus nenday	0
Ploceus melanocephalus	0.08
Poicephalus senegalus	0.13
Psittacula eupatria	0.26
Psittacula krameri	0.47
Syrmaticus reveesii	0
Vidua macroura	0.36
