# Supplementary material for: Mechanistic models project bird invasions with accuracy
Source: Nat Commun. 2023 May 2;14:2520. doi: 10.1038/s41467-023-38329-4 (PMC10154326; doi:10.1038/s41467-023-38329-4)
Supplement: Supplementary file 7 — Supplementary Data 5 [file 41467_2023_38329_MOESM7_ESM.xlsx]

## Sheet: readme
variables
BMR	Basal Metabolic Rate	Watt/kg
BMR.Act.B	BMR (activity multiplier daily)	Multiplier for daily (foraging) foraging activity whereby modelled metabolic rate = BMR + (activity multiplier -1)*BMR
BMR.Act.M	BMR (activity multiplier breeding)	Multiplier for breeding activity whereby modelled metabolic rate = BMR + activity multiplier*BMR
body.mass	body mass	g
density	body density	kg/m3
f.dens	feather density	1/cm2
f.diam	feather diameter	µm
f.refl	feather reflectivity	%
fat.perc	body fat percentage	%
fd	feather depth	mm
fl	feather length	mm
Tairskin	temperature differential air skin	°C
Tb	body temperature	°C
Texinhaled	temperature differential inhaled exhailed air	°C
tab '% variation around the mean'		show for each species and trait the percentage with whichparameter estimates were varied around the central estimate
tabs 'European/dispersal background'		LHSx (%) % reduction of range in initial parameter values per LHS iteration (iterations stopped when the reduction in the range of parameter values fell below 5%)
		Start :min minimum (lowest) trait value considered in the sensitivity analysis
		Start: max maximum (highest) trait value considered in the sensitivity analysis
		End: min minimum (lowest) allowed trait value at the end of the LHS iterations
		End: max maximum (highest) allowed trait value at the end of the LHS iterations
		figures graphical illustration of the reduction in allowable trait space at the end of the LHS iterations

## Sheet: % variation around the mean
	all	acrcri	acrtri	agafis	agaper	agaros	amaama	araacu	chrpic	estast	estmel	esttro	eupafe	myimon	nennan	plomel	poicep	psieup	psikra	syrrev	vidmac
BMR	0.21925	0.256354	0.257652	0.162526	0.13913	0.138512	0.210956	0.132616	0.320248	0.289561	0.289698	0.289194	0.220962	0.201015	0.128134	0.227397	0.132616	0.151033	0.281762	0.334146	0.221497
BMR (activity multiplier daily)	0.2	0.2	0.2	0.2	0.2	0.2	0.2	0.2	0.2	0.2	0.2	0.2	0.2	0.2	0.2	0.2	0.2	0.2	0.2	0.2	0.2
BMR (activity multiplier breeding)	0.111111	0.111111	0.111111	0.111111	0.111111	0.111111	0.111111	0.111111	0.111111	0.111111	0.111111	0.111111	0.111111	0.111111	0.111111	0.111111	0.111111	0.111111	0.111111	0.111111	0.111111
body mass	0.237016	0.147541	0.261261	0.16	0.212121	0.155963	0.157218	0.230769	0.317121	0.333333	0.333333	0.333333	0.290323	0.217391	0.12782	0.227273	0.230769	0.168539	0.360406	0.25	0.225806
body density	0.24096	0.240936	0.240936	0.241662	0.241218	0.240936	0.241218	0.240047	0.241218	0.240492	0.240936	0.240492	0.240936	0.241662	0.241218	0.241218	0.240492	0.240492	0.24021	0.241218	0.241662
feather density	0.416936	0.417069	0.416832	0.416868	0.417312	0.416123	0.417423	0.417269	0.417914	0.416306	0.416194	0.41636	0.415751	0.417264	0.417849	0.417932	0.418215	0.416879	0.41714	0.416129	0.415893
feather diameter	0.179294	0.110308	0.110803	0.110556	0.303043	0.110864	0.304348	0.110556	0.218727	0.110803	0.111111	0.110556	0.303591	0.218643	0.111111	0.302457	0.110556	0.110803	0.110803	0.302912	0.303327
feather reflectivity	0.40075	0.585	0.465	0.395	0.33	0.41	0.34	0.39	0.39	0.44	0.38	0.38	0.405	0.365	0.44	0.37	0.39	0.38	0.35	0.445	0.365
body fat percentage	0.754188	0.73667	0.738043	0.690769	0.687692	0.690531	0.816527	0.687692	0.849231	0.813856	0.816655	0.812849	0.81298	0.690293	0.689708	0.812718	0.691596	0.691834	0.689708	0.84801	0.816398
feather depth	0.32825	0.335	0.355	0.44	0.36	0.43	0.36	0.19	0.305	0.255	0.365	0.365	0.265	0.18	0.35	0.25	0.19	0.445	0.52	0.36	0.245
feather length	0.21425	0.14	0.235	0.165	0.075	0.21	0.22	0.23	0.08	0.335	0.225	0.225	0.13	0.16	0.265	0.275	0.23	0.185	0.26	0.205	0.435
temperature differential air skin	0.454495	0.428571	0.428571	0.666667	0.5	0.666667	0.428571	0.428571	0.545455	0.428571	0.428571	0.428571	0.428571	0.428571	0.428571	0.428571	0.428571	0.111111	0.428571	0.6	0.428571
body temperature	0.0527842	0.0567468	0.0566351	0.049633	0.0495025	0.0495025	0.0498688	0.049633	0.0702677	0.0498812	0.04975	0.0498812	0.0601449	0.0253165	0.0495025	0.0603865	0.049633	0.0496207	0.0496207	0.0701398	0.0600169
temperature differential inhaled exhailed air	0.498127	0.5	0.5	0.495	0.496259	0.498747	0.5	0.496259	0.5	0.5	0.498747	0.5	0.496259	0.495	0.5	0.498747	0.5	0.496259	0.496259	0.5	0.495

## Sheet: European background
Acridotheres cristatellus
variables	LHS1 (%)	Start :min	Start: max	End: min	End: max
BMR	1	6.73	11.37	6.73	11.37
BMR.Act.B	1	1	1.5	1	1.5
BMR.Act.M	1	2	2.5	2	2.5
body.mass	1	104	140	104	140
density	1	649	1061	648	1061
f.dens	1	4105	9979	4112	9995
f.diam	1	16.01	19.98	16.01	19.99
f.refl	1	0	1	0	1
fat.perc	1	2.42	15.96	2.42	16
fd	1	0	1	0	1
fl	1	0	1	0	1
Tairskin	1	0.2	0.5	0.2	0.5
Tb	1	39.81	44.6	39.8	44.59
Texinhaled	1	1	3	1	3
Acridotheres tristis
variables	LHS1 (%)	Start :min	Start: max	End: min	End: max
BMR	1	6.67	11.3	6.67	11.3
BMR.Act.B	1	1	1.5	1	1.5
BMR.Act.M	1	2	2.5	2	2.5
body.mass	1	82	140	82	140
density	1	649	1061	649	1060
f.dens	1	4116	10000	4115	9992
f.diam	1	16.01	20	16	19.99
f.refl	1	0	1	0	1
fat.perc	1	2.41	15.99	2.43	15.98
fd	1	0	1	0	1
fl	1	0	1	0	1
Tairskin	1	0.2	0.5	0.2	0.5
Tb	1	39.81	44.59	39.8	44.6
Texinhaled	1	1	3	1	3
Agapornis fischeri
variables	LHS1 (%)	LHS2 (%)	LHS3(%)	Start :min	Start: max	End: min	End: max
BMR	0.01	0.03	0.01	8.09	11.23	8.25	11.22
BMR.Act.B	0	0	0	1	1.5	1	1.5
BMR.Act.M	0	0	0	2	2.5	2	2.5
body.mass	0.02	0.01	0.01	42	58	42	58
density	0.04	0.1	0	648	1061	707	1059
f.dens	0	0	0	4107	9979	4115	9985
f.diam	0	0	0	16.01	19.99	16.01	20
f.refl	0	0	0	0.1	1	0.11	1
fat.perc	0	0	0	2.01	10.99	2.02	10.97
fd	0.02	0	0	0	1	0	0.98
fl	0.08	0	0.04	0	1	0.12	0.99
Tairskin	0	0	0	0.1	0.5	0.11	0.5
Tb	0	0.02	0	38.2	42.19	38.24	42.14
Texinhaled	0	0	0	1.01	2.99	1	2.99
Agapornus personatus
variables	LHS1 (%)	LHS2 (%)	LHS3(%)	Start :min	Start: max	End: min	End: max
BMR	0.09	0.06	0.05	7.92	10.48	8.41	10.47
BMR.Act.B	0	0	0	1	1.5	1	1.5
BMR.Act.M	0	0	0	2	2.5	2.01	2.49
body.mass	0.12	0.03	0.04	39	60	43	60
density	0.18	0.02	0.02	648	1060	733	1056
f.dens	0	0	0	4103	9980	4122	9927
f.diam	0	0	0	16.03	29.97	16.1	29.93
f.refl	0	0	0	0	1	0	0.99
fat.perc	0	0	0	2.03	10.97	2.02	10.94
fd	0	0.02	0	0	1	0.02	0.97
fl	0.22	0.01	0.01	0	1	0.24	1
Tairskin	0	0	0	0.2	0.6	0.2	0.59
Tb	0	0.03	0.02	38.21	42.19	38.25	42.07
Texinhaled	0	0	0	1.01	3	1.01	2.99
Agapornis roseicollis
variables	LHS1 (%)	LHS2 (%)	Start :min	Start: max	End: min	End: max
BMR	0.16	0.08	7.93	10.48	8.53	10.48
BMR.Act.B	0	0	1	1.5	1	1.5
BMR.Act.M	0	0	2	2.5	2	2.5
body.mass	0.02	0.01	46	63	46	63
density	0.18	0.03	649	1061	732	1060
f.dens	0	0	4114	9978	4170	9952
f.diam	0	0	16	19.99	16.02	19.98
f.refl	0	0	0	1	0.01	0.99
fat.perc	0	0	2.01	10.98	2.01	10.97
fd	0.09	0.03	0	1	0.11	0.99
fl	0	0	0	1	0.01	1
Tairskin	0	0	0.1	0.5	0.1	0.5
Tb	0.02	0.01	38.21	42.19	38.21	42.09
Texinhaled	0	0	1	2.99	1	3
Amandava amandava
variables	LHS1 (%)	LHS2(%)	LHS3(%)	LHS4(%)	LHS5(%)	LHS6(%)	Start :min	Start: max	End: min	End: max
BMR	0.44	0.03	0.02	0.01	0	0.01	14.98	22.99	18.51	22.97
BMR.Act.B	0	0	0	0	0	0	1	1.5	1.01	1.5
BMR.Act.M	0	0	0	0	0	0	2	2.5	2.02	2.49
body.mass	0.01	0.01	0.02	0	0.02	0.01	7.21	9.9	7.22	9.9
density	0.13	0.05	0.06	0.01	0.01	0.04	648	1060	699	1059
f.dens	0	0	0	0	0	0	4106	9990	4303	9920
f.diam	0	0	0	0	0	0	16	30	16	30
f.refl	0	0	0	0	0	0	0	1	0	1
fat.perc	0	0	0	0	0	0	1.31	12.97	1.48	12.96
fd	0.02	0.03	0.04	0.04	0.07	0.04	0	1	0	0.98
fl	0.04	0.09	0.04	0.08	0.02	0.03	0	1	0.04	1
Tairskin	0	0	0	0	0	0	0.2	0.5	0.2	0.5
Tb	0.02	0.01	0.01	0	0.02	0	38.01	42	38.02	41.93
Texinhaled	0	0	0	0	0	0	1	3	1.02	2.98
Thectocercus (Aratinga) acuticaudata
variables	LHS1 (%)	LHS2 (%)	Start :min	Start: max	End: min	End: max
BMR	0	0	6.05	7.9	6.05	7.91
BMR.Act.B	0	0	1	1.5	1	1.5
BMR.Act.M	0	0	2	2.5	2	2.5
body.mass	0	0.01	100	160	100	160
density	0	0	649	1059	649	1060
f.dens	0	0	4110	9996	4118	9983
f.diam	0	0	16.01	19.99	16.01	19.99
f.refl	0	0	0	1	0	1
fat.perc	0	0	2.03	10.97	2.01	10.99
fd	0.1	0	0	1	0.1	1
fl	0	0	0	1	0	1
Tairskin	0	0	0.2	0.5	0.2	0.5
Tb	0	0	38.2	42.19	38.21	42.19
Texinhaled	0	0	1.01	3	1	3
Chrysolophus pictus
variables	LHS1 (%)	Start :min	Start: max	End: min	End: max
BMR	1	3.29	6.39	3.29	6.36
BMR.Act.B	1	1	1.5	1	1.5
BMR.Act.M	1	2	2.5	2	2.5
body.mass	1	351	677	351	676
density	1	648	1060	648	1060
f.dens	1	4104	9997	4117	9978
f.diam	1	16.02	24.99	16.01	24.99
f.refl	1	0	1	0	1
fat.perc	1	2.94	36.06	2.97	35.2
fd	1	0	1	0	1
fl	1	0	1	0	0.99
Tairskin	1	0.5	1.7	0.5	1.7
Tb	1	38.9	44.78	38.92	44.77
Texinhaled	1	1	3	1.01	3
Estrilda astrild
variables	LHS1 (%)	LHS2 (%)	LHS3(%)	Start :min	Start: max	End: min	End: max
BMR	0.28	0.03	0.01	15.04	27.3	17.2	23.04
BMR.Act.B	0	0	0	1	1.5	1	1.48
BMR.Act.M	0	0	0	2	2.5	2	2.5
body.mass	0.18	0.07	0.01	6	12	7	11
density	0.1	0.02	0.02	649	1060	691	1061
f.dens	0	0	0	4113	9980	4146	9995
f.diam	0	0	0	16.01	20	16.03	19.98
f.refl	0	0	0	0	1	0	0.99
fat.perc	0	0	0	1.33	12.96	1.48	12.86
fd	0.02	0.31	0.02	0	1	0	0.98
fl	0.34	0.07	0.02	0	1	0.34	1
Tairskin	0	0	0	0.2	0.5	0.21	0.49
Tb	0	0	0	38	41.99	38.13	41.98
Texinhaled	0	0	0	1	3	1.03	2.88
Estrilda melpoda
variables	LHS1 (%)	Start :min	Start: max	End: min	End: max
BMR	0	15.03	27.29	15.08	27.29
BMR.Act.B	0	1	1.5	1	1.5
BMR.Act.M	0	2	2.5	2	2.5
body.mass	0.01	6	12	6	12
density	0	649	1061	648	1061
f.dens	0	4117	9987	4126	9991
f.diam	0	16	20	16	19.99
f.refl	0	0	1	0	0.99
fat.perc	0	1.31	12.98	1.31	12.99
fd	0	0	1	0.01	1
fl	0	0	1	0	1
Tairskin	0	0.2	0.5	0.2	0.5
Tb	0	38.01	41.99	38.01	41.99
Texinhaled	0	1	2.99	1	3
Estrilda troglodytes
variables	LHS1 (%)	LHS2 (%)	LHS3(%)	Start :min	Start: max	End: min	End: max
BMR	0.07	0.16	0.01	15.03	27.26	16.53	26.1
BMR.Act.B	0	0	0	1	1.5	1	1.5
BMR.Act.M	0	0	0	2	2.5	2	2.5
body.mass	0	0	0.01	6	12	6	8
density	0.01	0.01	0.01	649	1060	653	1060
f.dens	0	0	0	4117	9991	4140	9967
f.diam	0	0	0	16.01	19.99	16.01	30
f.refl	0	0	0	0	1	0	1
fat.perc	0	0	0	1.34	12.98	1.32	12.98
fd	0.01	0	0.01	0	1	0.01	1
fl	0	0	0.01	0	1	0	1
Tairskin	0	0	0	0.2	0.5	0.2	0.5
Tb	0.01	0	0.01	38	41.99	38	41.98
Texinhaled	0	0	0	1	3	1	3
Euplectes afer
variables	LHS1 (%)	LHS2 (%)	LHS3(%)	LHS4(%)	LHS5(%)	Start :min	Start: max	End: min	End: max
BMR	0.43	0.06	0.03	0.01	0.01	12.71	19.92	15.72	19.85
BMR.Act.B	0	0	0	0	0	1	1.5	1	1.49
BMR.Act.M	0	0	0	0	0	2	2.5	2.01	2.48
body.mass	0.19	0.1	0.01	0.05	0	11	20	13	21
density	0.01	0	0.11	0.04	0.01	649	1061	652	1060
f.dens	0	0	0	0	0	4121	9986	4122	9799
f.diam	0	0	0	0	0	16	29.95	16.11	29.22
f.refl	0	0	0	0	0	0	1	0.01	0.99
fat.perc	0	0	0	0	0	1.34	12.99	1.32	12.99
fd	0	0	0	0	0	0	1	0.01	1
fl	0.03	0.06	0	0.06	0.01	0	1	0.03	1
Tairskin	0	0	0	0	0	0.2	0.5	0.2	0.5
Tb	0.01	0.05	0.03	0	0.04	38.91	43.89	38.92	43.87
Texinhaled	0	0	0	0	0	1.01	3	1.01	2.97
Myiopsitta monachus
variables	LHS1 (%)	Start :min	Start: max	End: min	End: max
BMR	1	6.3	9.47	6.3	9.47
BMR.Act.B	1	1	1.5	1	1.5
BMR.Act.M	1	2	2.5	2	2.5
body.mass	1	90	140	90	140
density	1	648	1061	648	1061
f.dens	1	4108	9991	4103	9992
f.diam	1	16.01	24.97	16.01	24.99
f.refl	1	0	1	0	1
fat.perc	1	2.01	10.97	2.02	10.99
fd	1	0	1	0	1
fl	1	0	1	0	1
Tairskin	1	0.2	0.5	0.2	0.5
Tb	1	38.5	40.5	38.5	40.5
Texinhaled	1	1.01	2.99	1	3
Nandayus nenday
variables	LHS1 (%)	LHS2 (%)	Start :min	Start: max	End: min	End: max
BMR	0.19	0.04	6.26	8.1	6.29	7.71
BMR.Act.B	0.01	0.01	1	1.5	1.01	1.5
BMR.Act.M	0	0	2	2.5	2.01	2.5
body.mass	0.16	0.02	116	150	116	144
density	0.21	0.02	648	1060	648	968
f.dens	0	0	4103	9993	4126	9988
f.diam	0	0	16	20	16.09	19.98
f.refl	0	0	0	1	0	1
fat.perc	0	0	2.02	11	2.23	10.91
fd	0.02	0.01	0	1	0.01	0.98
fl	0	0.04	0	1	0	0.96
Tairskin	0	0	0.2	0.5	0.2	0.5
Tb	0.05	0.02	38.21	42.19	38.43	42.15
Texinhaled	0	0	1	3	1	3
Ploceus melanocephalus
variables	LHS1 (%)	LHS1 (%)	LHS1 (%)	Start: min	Start: max	End: min	End: max
BMR	0.12	0.1	0.05	11.28	17.92	12.09	17.91
BMR.Act.B	0	0	0	1	1.5	1	1.49
BMR.Act.M	0	0	0	2	2.5	2	2.49
body.mass	0.03	0.05	0.01	17	27	17	28
density	0.01	0	0.01	648	1060	651	1059
f.dens	0	0	0	4103	9995	4116	9978
f.diam	0	0	0	16.04	29.95	16.09	29.99
f.refl	0	0	0	0	1	0	1
fat.perc	0	0	0	1.34	12.97	1.37	12.98
fd	0	0.01	0	0	1	0	1
fl	0	0	0	0	1	0	1
Tairskin	0	0	0	0.2	0.5	0.2	0.5
Tb	0	0	0.01	38.9	43.9	38.9	43.89
Texinhaled	0	0	0	1	2.99	1	3
Poicephalus senegalus
variables	LHS1 (%)	Start :min	Start: max	End: min	End: max
BMR	1	6.05	7.9	6.05	7.91
BMR.Act.B	1	1	1.5	1	1.5
BMR.Act.M	1	2	2.5	2	2.5
body.mass	1	100	160	100	160
density	1	649	1060	649	1061
f.dens	1	4101	9997	4101	9991
f.diam	1	16.01	19.99	16	19.99
f.refl	1	0	1	0	1
fat.perc	1	2	10.97	2.02	11
fd	1	0	1	0	1
fl	1	0	1	0	1
Tairskin	1	0.2	0.5	0.2	0.5
Tb	1	38.2	42.19	38.21	42.2
Texinhaled	1	1	3	1	3
Psittacula eupatria
variables	LHS1 (%)	LHS2 (%)	LHS3(%)	Start :min	Start: max	End: min	End: max
BMR	0.13	0.2	0.01	5.34	7.24	5.98	7.23
BMR.Act.B	0.01	0.02	0.01	1	1.5	1	1.48
BMR.Act.M	0	0	0	2	2.5	2	2.5
body.mass	0.03	0.01	0.02	185	260	189	259
density	0.24	0	0.02	649	1060	753	1059
f.dens	0	0	0	4111	9989	4119	9971
f.diam	0	0	0	16.01	20	16.01	19.98
f.refl	0	0	0	0	1	0.11	1
fat.perc	0	0	0	2	10.98	2.04	10.99
fd	0.02	0.04	0	0	1	0.03	0.97
fl	0	0	0	0	1	0.01	1
Tairskin	0	0	0	0.4	0.5	0.4	0.5
Tb	0.02	0.02	0.01	38.21	42.2	38.26	42.06
Texinhaled	0	0	0	1.01	3	1.01	2.98
Psittacula krameri
variables	LHS1 (%)	LHS2 (%)	LHS3 (%)	Start :min	Start: max	End: min	End: max
BMR	0.11	0.16	0.01	6.36	11.35	7.73	11.34
BMR.Act.B	0	0	0	1	1.5	1	1.5
BMR.Act.M	0	0	0	2	2.5	2	2.5
body.mass	0.07	0	0.01	63	134	68	134
density	0.01	0	0	650	1061	653	1060
f.dens	0	0	0	4108	9988	4126	9957
f.diam	0	0	0	16.01	20	16	19.99
f.refl	0	0	0	0	1	0	1
fat.perc	0	0	0	2.02	11	2.05	10.98
fd	0.02	0.03	0.01	0	1	0.05	0.99
fl	0	0	0	0	1	0	1
Tairskin	0	0	0	0.2	0.5	0.2	0.5
Tb	0	0	0	38.21	42.2	38.22	42.18
Texinhaled	0	0	0	1.01	3	1.01	2.99
Syrmaticus reveesii
variables	LHS1 (%)	LHS2 (%)	Start :min	Start: max	End: min	End: max
BMR	0.49	0.01	2.73	5.47	2.74	4.12
BMR.Act.B	0	0	1	1.5	1	1.5
BMR.Act.M	0	0	2	2.5	2	2.5
body.mass	0.02	0	840	1400	841	1387
density	0	0.01	648	1060	649	1057
f.dens	0	0	4116	9983	4116	9980
f.diam	0	0	16.04	29.98	16.04	29.95
f.refl	0	0	0	1	0.01	1
fat.perc	0	0	2.96	35.99	3.08	35.96
fd	0	0	0	1	0	1
fl	0	0	0	1	0	0.99
Tairskin	0	0	0.5	2	0.5	2
Tb	0	0	38.91	44.78	38.93	44.78
Texinhaled	0	0	1	3	1.01	2.99
Vidua macroura
variables	LHS1 (%)	LHS2 (%)	LHS3 (%)	Start :min	Start: max	End: min	End: max
BMR	0.35	0.01	0	12.53	19.66	15.03	19.67
BMR.Act.B	0	0	0	1	1.5	1	1.5
BMR.Act.M	0	0	0	2	2.5	2	2.5
body.mass	0.03	0.07	0.01	12	19	12	19
density	0.03	0.01	0.01	648	1061	658	1059
f.dens	0	0	0	4120	9987	4134	9959
f.diam	0	0	0	16.02	29.97	16.17	29.71
f.refl	0	0	0	0	1	0.01	1
fat.perc	0	0	0	1.31	12.96	1.6	12.97
fd	0.31	0	0	0	1	0.3	0.99
fl	0	0	0	0	1	0	1
Tairskin	0	0	0	0.2	0.5	0.2	0.5
Tb	0.05	0.01	0.01	38.92	43.89	38.91	43.64
Texinhaled	0	0	0	1.01	2.99	1.09	2.99

## Sheet: dispersal background
Acridotheres cristatellus
variables	LHS1 (%)	Start :min	Start: max	End: min	End: max
BMR	1	6.74	11.36	6.73	11.25
BMR.Act.B	1	1	1.5	1	1.5
BMR.Act.M	1	2	2.5	2	2.5
body.mass	1	104	140	104	140
density	1	648	1060	648	1060
f.dens	1	4104	9986	4106	9985
f.diam	1	16	19.99	16	20
f.refl	1	0	1	0	1
fat.perc	1	2.41	15.96	2.42	15.99
fd	1	0	1	0	1
fl	1	0	1	0	0.99
Tairskin	1	0.2	0.5	0.2	0.5
Tb	1	39.8	44.58	39.8	44.58
Texinhaled	1	1.01	3	1.01	2.99
Acridotheres tristis
variables	LHS1 (%)	LHS2 (%)	LHS3 (%)	Start :min	Start: max	End: min	End: max
BMR	0.33	0.09	0.01	6.68	11.29	6.72	9.35
BMR.Act.B	0	0	0.02	1	1.5	1.01	1.5
BMR.Act.M	0	0	0	2	2.5	2.01	2.5
body.mass	0.29	0.02	0	82	140	83	122
density	0.1	0.02	0.02	648	1060	655	1008
f.dens	0	0	0	4100	9981	4151	9775
f.diam	0	0	0	16.01	19.99	16.04	19.95
f.refl	0	0	0	0	1	0.11	1
fat.perc	0	0	0	2.44	15.97	2.51	15.89
fd	0	0	0	0	1	0.03	0.99
fl	0	0	0.01	0	1	0	0.99
Tairskin	0	0	0	0.2	0.5	0.2	0.5
Tb	0.02	0.05	0.01	39.8	44.59	40.11	44.51
Texinhaled	0	0	0	1.01	3	1.02	2.97
Agapornis fischeri
variables	LHS1 (%)	LHS2 (%)	LHS3 (%)	LHS4 (%)	LHS5 (%)	Start :min	Start: max	End: min	End: max
BMR	0.08	0.13	0.06	0.01	0.04	8.09	11.22	9.06	11.21
BMR.Act.B	0	0	0	0	0	1	1.5	1	1.5
BMR.Act.M	0	0	0	0	0	2	2.5	2	2.5
body.mass	0.02	0.01	0.02	0.02	0.01	42.01	57.97	42.86	57.59
density	0	0.02	0.02	0.02	0.01	649	1059	671	1057
f.dens	0	0	0	0	0	4107	9980	4141	9961
f.diam	0	0	0	0	0	16.01	20	16.05	19.98
f.refl	0	0	0	0	0	0	1	0.01	0.99
fat.perc	0	0	0	0	0	2.02	10.99	2.06	10.96
fd	0	0.01	0	0.03	0.01	0	1	0.01	0.96
fl	0.15	0.02	0.03	0.1	0.01	0	1	0.3	0.99
Tairskin	0	0	0	0	0	0.1	0.5	0.11	0.5
Tb	0.03	0.01	0.01	0	0.01	38.21	42.19	38.23	41.99
Texinhaled	0	0	0	0	0	1.01	3	1.01	2.99
Agapornis personatus
variables	LHS1 (%)	LHS2 (%)	LHS3(%)	Start :min	Start: max	End: min	End: max
BMR	0.38	0.02	0.02	7.92	10.49	8.86	10.35
BMR.Act.B	0	0	0	1	1.5	1.01	1.5
BMR.Act.M	0	0	0	2	2.5	2.01	2.49
body.mass	0.5	0.01	0.01	39	60	49	59
density	0.58	0	0.01	649	1060	878	1049
f.dens	0.27	0	0	4122	9978	5697	9831
f.diam	0	0	0	16.04	29.98	16.54	29.59
f.refl	0	0	0	0.1	1	0	0.99
fat.perc	0	0	0	2.02	10.98	2.09	10.97
fd	0.23	0.06	0.02	0	1	0.22	0.91
fl	0.71	0	0	0	1	0.67	0.96
Tairskin	0	0	0	0.2	0.6	0.2	0.6
Tb	0.24	0	0.01	38.21	42.19	38.45	41.45
Texinhaled	0	0	0	1	2.99	1.03	2.99
Agapornis roseicollis
variables	LHS1 (%)	LHS2 (%)	Start :min	Start: max	End: min	End: max
BMR	0.16	0.08	7.93	10.48	8.53	10.48
BMR.Act.B	0	0	1	1.5	1	1.5
BMR.Act.M	0	0	2	2.5	2	2.5
body.mass	0.02	0.01	46	63	46	63
density	0.18	0.03	649	1061	732	1060
f.dens	0	0	4114	9978	4170	9952
f.diam	0	0	16	19.99	16.02	19.98
f.refl	0	0	0	1	0.01	0.99
fat.perc	0	0	2.01	10.98	2.01	10.97
fd	0.09	0.03	0	1	0.11	0.99
fl	0	0	0	1	0.01	1
Tairskin	0	0	0.1	0.5	0.1	0.5
Tb	0.02	0.01	38.21	42.19	38.21	42.09
Texinhaled	0	0	1	2.99	1	3
Amandava amandava
variables	LHS1 (%)	LHS2 (%)	LHS3 (%)	LHS4 (%)	Start :min	Start: max	End: min	End: max
BMR	0.41	0.03	0	0.03	15	23	18.27	22.98
BMR.Act.B	0	0	0	0	1	1.5	1	1.48
BMR.Act.M	0	0	0	0	2	2.5	2.01	2.49
body.mass	0.08	0.01	0.01	0	7	10	7	10
density	0.01	0.07	0.03	0	649	1061	653	1060
f.dens	0	0	0	0	4114	9983	4224	9934
f.diam	0	0	0	0	16.04	29.95	16.69	29.89
f.refl	0	0	0	0	0	1	0.03	0.99
fat.perc	0	0	0	0	1.33	12.95	1.42	12.88
fd	0.07	0.04	0.07	0.01	0	1	0.03	0.96
fl	0.23	0.08	0.04	0.02	0	1	0.22	0.99
Tairskin	0	0	0	0	0.2	0.5	0.2	0.47
Tb	0.01	0.01	0.01	0.03	38.01	41.99	38.03	41.98
Texinhaled	0	0	0	0	1.01	3	1.06	2.85
Thectocercus (Aratinga) acuticaudata
variables	LHS1 (%)	Start :min	Start: max	End: min	End: max
BMR	0.01	6.06	7.9	6.05	7.9
BMR.Act.B	0	1	1.5	1	1.5
BMR.Act.M	0	2	2.5	2	2.5
body.mass	0	100	160	100	160
density	0	648	1060	648	1060
f.dens	0	4116	9993	4119	9980
f.diam	0	16.02	19.99	16.03	19.99
f.refl	0	0	1	0	1
fat.perc	0	2.03	10.97	2	10.98
fd	0.01	0	1	0.01	1
fl	0	0	1	0	1
Tairskin	0	0.2	0.5	0.2	0.5
Tb	0	38.21	42.19	38.2	42.2
Texinhaled	0	1.01	3	1	2.99
Chrysolophus pictus
variables	LHS1 (%)	Start :min	Start: max	End: min	End: max
BMR	1	3.29	6.38	3.3	6.27
BMR.Act.B	1	1	1.5	1	1.5
BMR.Act.M	1	2	2.5	2	2.5
body.mass	1	351	678	351	676
density	1	649	1060	649	1058
f.dens	1	4101	9994	4111	9918
f.diam	1	16	24.99	16.04	25
f.refl	1	0	1	0.1	1
fat.perc	1	3	36.05	3.29	35.71
fd	1	0	1	0	1
fl	1	0.1	1	0	0.99
Tairskin	1	0.5	1.7	0.51	1.7
Tb	1	38.92	44.79	39.02	44.79
Texinhaled	1	1.01	2.99	1.01	3
Estrilda astrild
variables	LHS1 (%)	LHS2 (%)	LHS3 (%)	LHS4 (%)	Start :min	Start: max	End: min	End: max
BMR	0.22	0.16	0.02	0.01	15.03	27.28	16.82	23.08
BMR.Act.B	0	0	0	0	1	1.5	1.01	1.5
BMR.Act.M	0	0	0	0	2	2.5	2.01	2.49
body.mass	0.08	0.01	0.06	0.02	6	12	6	11
density	0.09	0.05	0.01	0.02	650	1060	685	1058
f.dens	0	0	0	0	4115	9993	4311	9773
f.diam	0	0	0	0	16.01	19.99	16.04	20
f.refl	0	0	0	0	0	1	0.03	1
fat.perc	0	0	0	0	1.33	12.98	1.4	12.9
fd	0.28	0.04	0.02	0.01	0	1	0.01	0.73
fl	0.12	0.23	0.05	0.03	0	1	0.11	0.99
Tairskin	0	0	0	0	0.2	0.5	0.21	0.5
Tb	0	0	0.02	0	38	42	38.03	41.62
Texinhaled	0	0	0	0	1.01	2.99	1	2.85
Estrilda melpoda
variables	LHS1 (%)	LHS2 (%)	LHS3 (%)	Start :min	Start: max	End: min	End: max
BMR	0.27	0.08	0.02	15.05	27.29	17.75	26.71
BMR.Act.B	0	0	0	1	1.5	1.06	1.49
BMR.Act.M	0	0	0	2	2.5	2	2.49
body.mass	0.14	0.09	0.05	6	12	7	12
density	0.07	0.06	0.02	648	1060	665	1047
f.dens	0	0	0	4120	9992	4949	9803
f.diam	0	0	0	16.01	19.99	16.36	19.94
f.refl	0	0	0	0	1	0.1	0.72
fat.perc	0	0	0	1.34	12.97	1.37	12.7
fd	0	0	0.04	0	1	0.16	0.92
fl	0.09	0.04	0.02	0	1	0.07	0.98
Tairskin	0	0	0	0.2	0.5	0.21	0.49
Tb	0.23	0	0.01	38	41.99	38.08	41.17
Texinhaled	0	0	0	1	2.99	1.05	2.89
Estrilda troglodytes
variables	LHS1 (%)	LHS2 (%)	Start :min	Start: max	End: min	End: max
BMR	0.38	0.03	15.06	27.26	19.72	26.08
BMR.Act.B	0	0	1	1.5	1	1.5
BMR.Act.M	0	0	2	2.5	2	2.5
body.mass	0	0.01	6	12	6	8
density	0.03	0	649	1060	660	1060
f.dens	0	0	4114	9983	4123	9979
f.diam	0	0	16	19.99	16.04	29.52
f.refl	0	0	0	1	0.01	0.98
fat.perc	0	0	1.34	12.96	1.33	12.99
fd	0.12	0.01	0	1	0.12	1
fl	0	0.01	0	1	0	1
Tairskin	0	0	0.2	0.5	0.2	0.5
Tb	0	0.01	38	41.99	38.02	42
Texinhaled	0	0	1.01	3	1.01	2.98
Euplectes afer
variables	LHS1 (%)	LHS2 (%)	LHS3(%)	LHS4(%)	Start :min	Start: max	End: min	End: max
BMR	0.37	0.02	0.07	0	12.71	19.9	15.37	19.91
BMR.Act.B	0	0	0	0	1	1.5	1	1.5
BMR.Act.M	0	0	0	0	2	2.5	2	2.5
body.mass	0.11	0.08	0.06	0.01	11	21	12	20
density	0.16	0.05	0.01	0.03	649	1060	712	1060
f.dens	0	0	0	0	4107	9995	4145	9977
f.diam	0	0	0	0	16.03	29.96	16.24	29.82
f.refl	0	0	0	0	0	1	0	0.98
fat.perc	0	0	0	0	1.34	12.95	1.47	12.94
fd	0.06	0	0.02	0.01	0	1	0	0.94
fl	0.07	0	0.04	0	0	1	0.07	1
Tairskin	0	0	0	0	0.2	0.5	0.21	0.5
Tb	0.01	0.01	0.02	0.01	38.91	43.88	38.93	43.86
Texinhaled	0	0	0	0	1	2.99	1.04	2.94
Myiopsitta monachus
variables	LHS1 (%)	Start :min	Start: max	End: min	End: max
BMR	1	6.3	9.47	6.29	9.47
BMR.Act.B	1	1	1.5	1	1.5
BMR.Act.M	1	2	2.5	2	2.5
body.mass	1	90	140	90	140
density	1	648	1061	648	1061
f.dens	1	4108	9991	4103	9999
f.diam	1	16.01	24.97	16.12	25
f.refl	1	0	1	0	1
fat.perc	1	2.01	10.97	2.01	11
fd	1	0	1	0	1
fl	1	0	1	0	0.99
Tairskin	1	0.2	0.5	0.2	0.5
Tb	1	38.5	40.5	38.51	40.5
Texinhaled	1	1.01	2.99	1	3
Nandayus nenday
variables	LHS1 (%)	LHS2 (%)	LHS3 (%)	LHS4 (%)	LHS5 (%)	Start :min	Start: max	End: min	End: max
BMR	0.06	0.12	0.04	0.05	0.03	6.26	8.1	6.34	7.62
BMR.Act.B	0	0	0	0.04	0.02	1	1.5	1.04	1.49
BMR.Act.M	0	0	0	0	0	2	2.5	2	2.49
body.mass	0.1	0.03	0.08	0.03	0.01	116.05	149.9	118.01	143.44
density	0.01	0.2	0.07	0.01	0.01	648.41	1060.56	657.91	947.98
f.dens	0	0	0	0	0	4110.64	9979.73	4150.92	9975.53
f.diam	0	0	0	0	0	16	19.99	16.02	19.96
f.refl	0	0	0	0	0	0	1	0.01	0.99
fat.perc	0	0	0	0	0	2.03	10.98	2.05	10.9
fd	0.02	0.03	0.01	0.02	0.04	0	1	0.08	0.96
fl	0.03	0.09	0.02	0.02	0.03	0	1	0.1	0.91
Tairskin	0	0	0	0	0	0.2	0.5	0.22	0.5
Tb	0.03	0.01	0.02	0.01	0	38.21	42.19	38.41	42.11
Texinhaled	0	0	0	0	0	1	3	1.01	2.98
Ploceus melanocephalus
variables	LHS1 (%)	LHS1 (%)	LHS1 (%)	Start: min	Start: max	End: min	End: max
BMR	0.06	0.22	0.02	11.27	17.93	11.68	17.93
BMR.Act.B	0	0	0	1	1.5	1.01	1.5
BMR.Act.M	0	0	0	2	2.5	2	2.5
body.mass	0.01	0.01	0.02	17	27	17	27
density	0	0.02	0.01	649	1061	649	1060
f.dens	0	0	0	4107	9999	4114	9988
f.diam	0	0	0	16.04	29.96	16.04	29.93
f.refl	0	0	0	0	1	0.02	1
fat.perc	0	0	0	1.33	12.98	1.42	12.98
fd	0	0	0.01	0	1	0	0.99
fl	0	0	0	0	1	0.01	0.99
Tairskin	0	0	0	0.2	0.5	0.2	0.5
Tb	0	0.02	0.01	38.91	43.88	38.91	43.89
Texinhaled	0	0	0	1	2.99	1.03	2.99
Poicephalus senegalus
variables	LHS1 (%)	Start :min	Start: max	End: min	End: max
BMR	1	6.05	7.9	6.05	7.91
BMR.Act.B	1	1	1.5	1	1.5
BMR.Act.M	1	2	2.5	2	2.5
body.mass	1	100	160	100	160
density	1	649	1060	649	1061
f.dens	1	4101	9997	4101	9991
f.diam	1	16.01	19.99	16	19.99
f.refl	1	0	1	0	1
fat.perc	1	2	10.97	2.02	11
fd	1	0	1	0	1
fl	1	0	1	0	1
Tairskin	1	0.2	0.5	0.2	0.5
Tb	1	38.2	42.19	38.21	42.2
Texinhaled	1	1	3	1	3
Psittacula eupatria
variables	LHS1 (%)	LHS2 (%)	LHS3 (%)	LHS4 (%)	LHS5 (%)	LHS6(%)	LHS7(%)	Start :min	Start: max	End: min	End: max
BMR	0.64	0.07	0.06	0.01	0.02	0.03	0	5.35	7.23	6.39	6.71
BMR.Act.B	0.63	0	0	0	0.01	0.07	0.02	1	1.5	1.07	1.19
BMR.Act.M	0.26	0	0	0	0	0	0	2	2.5	2.06	2.4
body.mass	0.41	0.03	0.28	0.02	0.03	0	0.02	185	260	223	239
density	0.36	0.11	0.13	0.04	0.03	0.04	0.04	649	1060	881	986
f.dens	0	0	0	0	0	0	0	4114	9977	4216	9873
f.diam	0	0	0	0	0	0	0	16.01	19.99	16.03	19.87
f.refl	0	0	0	0	0	0	0	0	1	0.02	0.97
fat.perc	0	0	0	0	0	0	0	2.01	10.99	2.36	10.94
fd	0.57	0.02	0.04	0.06	0.02	0.03	0.02	0	1	0.61	0.86
fl	0	0	0	0	0	0	0	0	1	0.04	0.95
Tairskin	0	0	0	0	0	0	0	0.4	0.5	0.41	0.5
Tb	0.16	0.06	0.3	0.03	0.07	0.02	0.04	38.21	42.19	39.31	40.6
Texinhaled	0	0	0	0	0	0	0	1	2.99	1.08	2.95
Psittacula krameri
variables	LHS1 (%)	LHS2 (%)	LHS3 (%)	LHS4 (%)	LHS5 (%)	LHS6 (%)	LHS7 (%)	Start :min	Start: max	End: min	End: max
BMR	0.54	0.07	0.02	0.05	0	0.03	0.01	6.36	11.35	9.37	10.77
BMR.Act.B	0	0	0.09	0.09	0	0.03	0.04	1	1.5	1.12	1.42
BMR.Act.M	0	0	0	0	0	0	0	2	2.5	2.01	2.49
body.mass	0.18	0.17	0.06	0.14	0.05	0.01	0.01	63	134	93	120
density	0.65	0.03	0	0	0	0	0.02	649	1061	915	1033
f.dens	0	0	0	0	0	0	0	4107	9982	4212	9978
f.diam	0	0	0	0	0	0	0	16.02	20	16.05	19.88
f.refl	0	0	0	0	0	0	0	0	1	0.24	0.99
fat.perc	0	0	0	0	0	0	0	2.03	10.97	2.28	10.97
fd	0.44	0.11	0.06	0	0.02	0.01	0.03	0	1	0.1	0.43
fl	0	0	0.07	0.06	0.1	0.01	0.04	0	1	0.23	0.8
Tairskin	0	0	0	0	0	0	0	0.2	0.5	0.2	0.49
Tb	0	0	0	0	0.02	0.08	0	38.21	42.19	38.54	40.87
Texinhaled	0	0	0	0	0	0	0	1	3	1.04	2.99
Syrmaticus reveesii
variables	LHS1 (%)	LHS2 (%)	LHS3 (%)	Start :min	Start: max	End: min	End: max
BMR	0.7	0	0.02	2.74	5.47	2.76	3.53
BMR.Act.B	0	0	0.04	1	1.5	1.03	1.5
BMR.Act.M	0	0	0	2	2.5	2	2.49
body.mass	0	0	0.01	841	1399	843	1350
density	0.25	0.07	0.01	649	1060	650	927
f.dens	0	0	0	4117	9994	4160	9971
f.diam	0	0	0	16.03	29.95	16.03	29.98
f.refl	0	0	0	0	1	0.04	0.98
fat.perc	0	0	0	2.98	36.05	2.96	35.69
fd	0	0	0.04	0	1	0	0.87
fl	0	0	0.03	0	1	0.03	0.77
Tairskin	0	0	0	0.5	2	0.51	1.99
Tb	0	0	0.04	38.9	44.78	39.33	44.75
Texinhaled	0	0	0	1	3	1.04	2.99
Vidua macroura
variables	LHS1 (%)	LHS2 (%)	LHS3 (%)	Start :min	Start: max	End: min	End: max
BMR	0.33	0.07	0.03	12.53	19.65	14.91	19.65
BMR.Act.B	0	0	0	1	1.5	1.01	1.5
BMR.Act.M	0	0	0	2	2.5	2.01	2.5
body.mass	0.18	0	0.01	12	19	13	19
density	0.16	0.02	0.01	649	1060	716	1061
f.dens	0	0	0	4106	9994	4196	9999
f.diam	0	0	0	16.04	29.97	16.03	29.9
f.refl	0	0	0	0	1	0	1
fat.perc	0	0	0	1.3	12.97	1.3	12.83
fd	0.3	0	0	0	1	0.29	1
fl	0	0	0	0	1	0.01	0.96
Tairskin	0	0	0	0.2	0.5	0.2	0.5
Tb	0.07	0.02	0	38.91	43.89	38.91	43.57
Texinhaled	0	0	0	1	2.99	1.03	2.94
